# Supplementary material for: DNA methylation and smoking in Korean adults: epigenome-wide association study
Source: Clin Epigenetics. 2016 Sep 22;8:103. doi: 10.1186/s13148-016-0266-6 (PMC5034618; doi:10.1186/s13148-016-0266-6)
Supplement: Additional file 3: Table S1. — Epigenome-wide association results of current smoking (compared to never smoking). (XLSX 30455 kb) [file 13148_2016_266_MOESM3_ESM.xlsx]

## Sheet: Sheet1
Additional file 3:
Table S1. Epigenome-wide association results of current smoking (compared to never smoking)
Chromosome	Annotated gene	CpG	Physical position	Coefficient	P
5	AHRR	cg05575921	373378	-0.203423	6.50722e-13
19	DDA1	cg10664184	17420304	-0.0279928	9.17758e-11
10	FAM53B	cg20723792	126360669	-0.0965433	4.77464e-10
2	ALPPL2	cg05951221	233284402	-0.0877374	8.41704e-09
16	ALDOA	cg24780263	30064201	-0.0113093	1.79883e-08
19	F2RL3	cg03636183	17000585	-0.128319	1.95912e-08
7	PLEKHA8	cg09762120	30108301	0.0399809	2.82004e-08
2	CLASP1	cg22346073	122402890	-0.0564185	5.09768e-08
3	GPR15	cg19859270	98251294	-0.0269361	1.01424e-07
5	LINC01019	cg11405538	3177877	0.123852	1.30541e-07
14	CFL2	cg23429457	35135441	-0.0403029	2.00404e-07
2	SATB2	cg21136715	200322252	-0.0351233	2.1056e-07
15	CALML4	cg00388154	68498857	-0.0581348	2.86709e-07
19	CD33	cg06861672	51727798	-0.0355121	3.3259e-07
2	DGUOK	cg19394739	74154363	-0.0119529	3.45734e-07
7	TSPAN13	cg05848863	16794078	-0.0242225	3.593e-07
11	IRF7	cg27271532	612762	-0.0347732	3.75768e-07
15	TLE3	cg06730438	70355664	-0.0160602	4.86274e-07
14	EXOC3L4	cg04884342	103546112	0.0197191	5.63253e-07
11	E2F8	cg15604507	19263433	-0.0211174	5.69698e-07
2	CCDC104	cg21597209	55746709	-0.00938995	6.15182e-07
11	DIXDC1	cg11471799	111807548	-0.0233175	6.19572e-07
5	AHRR	cg25648203	395444	-0.0785434	6.23559e-07
7	ADCYAP1R1	cg20165074	31091813	-0.00801627	6.68466e-07
16	KIAA0182	cg26723054	85650522	-0.0380458	7.17159e-07
15	CORO2B	cg18765659	69018349	-0.0530751	7.36702e-07
11	CCND1	cg09520904	69462943	-0.0363481	7.4726e-07
21	MIR155HG	cg03872783	26934885	-0.00771826	9.66863e-07
12	CDK2AP1	cg13421247	123756945	-0.0584862	9.81718e-07
5	SOX30	cg06995810	157079468	0.0476313	1.04542e-06
6	LOC401242	cg09191776	28843296	0.0323607	1.08531e-06
13	RB1	cg08770358	48876684	0.0161822	1.09401e-06
2	SPATS2L	cg11912272	201204807	-0.0571338	1.11421e-06
1	AVPR1B	cg08709672	206224334	-0.058461	1.12394e-06
19	PPP2R1A	cg02339198	52693970	-0.00673456	1.22304e-06
2	LANCL1	cg07063745	211341572	-0.015704	1.36232e-06
2	ALPPL2	cg01940273	233284934	-0.0903868	1.39483e-06
1	GNG12	cg25189904	68299493	-0.134294	1.4483e-06
4	MTNR1A	cg22261866	187475891	-0.0628362	1.56141e-06
17	HOXB9	cg25526913	46696752	-0.00786693	1.57219e-06
12	TMEM132B	cg16901123	125798726	-0.0905112	1.8597e-06
7	ELMO1	cg05383910	37431792	-0.0421937	2.05299e-06
9	BSPRY	cg02003202	116111459	-0.0511802	2.05434e-06
3	KTELC1	cg16958524	119187511	-0.0296475	2.11408e-06
13	CENPJ	cg17058676	25468667	-0.0278018	2.47079e-06
22	SYNGR1	cg14780837	39760267	-0.0497274	2.48692e-06
11	HPX	cg25426350	6462391	-0.0295579	2.52028e-06
8	DCTN6	cg04374813	30012889	0.0689197	2.56437e-06
7	MYO1G	cg22132788	45002486	0.091709	2.74832e-06
3	CHL1	cg04001014	238318	-0.0318775	3.54489e-06
22	MGAT3	cg26692811	39883347	-0.0226766	3.67743e-06
17	RARA	cg00236832	38465489	-0.0178075	3.88025e-06
5	CEP120	cg17807172	122620929	-0.0657289	3.89407e-06
6	ZBTB9	cg03945003	33423747	-0.0226751	3.90752e-06
11	PVRL1	cg15741162	119587364	0.0262102	3.92567e-06
15	OAZ2	cg14488391	64995133	-0.0138599	3.9662e-06
11	BIRC3	cg14481222	102187974	-0.0135504	4.13981e-06
2	DNPEP	cg09059267	220223082	-0.0987442	4.19322e-06
13	POMP	cg16463452	29195249	-0.0667673	4.29008e-06
1	NFIA	cg03223189	61539356	-0.0242604	4.33294e-06
1	IFI16	cg19707735	158969712	-0.0407229	4.36628e-06
19	SAFB2	cg11928000	5622738	-0.0114666	4.58497e-06
9	MIR4669	cg14321284	137186149	-0.070495	4.69029e-06
5	LOX	cg16274199	121414067	0.0136005	4.70366e-06
5	AHRR	cg14817490	392920	-0.0779778	4.71841e-06
7	MYO1G	cg12803068	45002919	0.156458	4.7592e-06
6	ACOT13	cg09447457	24721528	-0.00981513	4.78645e-06
5	SPEF2	cg08534016	35771584	-0.070984	4.85711e-06
19	SAMD4B	cg17384440	39832197	-0.0136977	5.29478e-06
3	ARHGEF3	cg25799109	57102900	-0.0835312	5.33e-06
14	GPR68	cg05875421	91709951	-0.0332047	5.38813e-06
1	NT5C1A	cg00990022	40138052	-0.0400472	5.45703e-06
17	FOXK2	cg07539709	80545454	-0.0762471	5.45828e-06
12	FAM109A	cg24530795	111807189	-0.0519902	5.87747e-06
2	ZDBF2	cg20471298	207118253	-0.0354213	6.0486e-06
1	MAP7D1	cg00955686	36620450	-0.0162587	6.30531e-06
4	PRDM8	cg26299084	81118588	-0.0951449	6.65635e-06
15	FAM82A2	cg19440278	41047657	0.00681589	6.97786e-06
1	SPAG17	cg03850057	118727977	-0.0278187	7.11749e-06
15	FAM82A2	cg21580007	41028734	-0.0665401	7.31823e-06
10	NKX2-3	cg04972745	101287846	-0.0483836	7.35011e-06
1	HES4	cg26321643	936914	-0.0129287	7.41502e-06
5	PCYOX1L	cg09838876	148737760	0.0104635	7.72919e-06
9	C9orf3	cg14276379	97663142	-0.112891	7.76957e-06
13	MIR622	cg18685745	91001297	-0.0326011	7.88902e-06
8	SLC45A4	cg20657864	142248258	-0.054753	7.90311e-06
15	KIAA0101	cg03849685	64673798	0.00714104	7.98547e-06
8	CSMD3	cg15430464	114450065	-0.0117863	8.09292e-06
7	LIMK1	cg06126335	73497616	-0.0325172	8.37115e-06
8	NKX2-6	cg15820062	23584404	-0.0470825	8.52062e-06
7	BPGM	cg02821149	134383624	-0.01262	8.60541e-06
2	WNT10A	cg00821731	219744626	-0.0507152	8.90501e-06
21	RNF160	cg13662262	30364895	-0.00991558	9.21339e-06
7	STX1A	cg20663219	73130521	-0.0544888	9.41284e-06
6	ESR1	cg23164938	152128366	-0.0163435	9.4999e-06
13	GSX1	cg23019745	28363281	0.141485	9.76189e-06
12	TBX3	cg06530563	115132889	-0.0301766	9.91965e-06
3	IRAK2	cg10699312	10203470	-0.0803893	1.00325e-05
3	TREX1	cg01870865	48507087	-0.0449712	1.01307e-05
14	FOXA1	cg01087008	38068590	-0.0485141	1.03828e-05
7	OSBPL3	cg25270424	24965657	0.0266125	1.07289e-05
11	KCNQ1OT1	cg07123182	2722391	-0.0314805	1.08967e-05
17	YPEL2	cg13521620	57410687	-0.0524737	1.15734e-05
10	JAKMIP3	cg19134728	133947786	-0.0229404	1.17178e-05
14	BRF1	cg16579351	105708255	-0.0170354	1.19352e-05
6	NFKBIL1	cg21053741	31525861	-0.0315227	1.20456e-05
10	NKX2-3	cg03609639	101291397	-0.0520902	1.22744e-05
1	YTHDF2	cg20388635	29063076	-0.0125383	1.26856e-05
1	SLC35A3	cg23812195	100431666	-0.0234747	1.41112e-05
6	FAM120B	cg03368930	170615780	0.0156621	1.45758e-05
6	CNKSR3	cg20919556	154832050	-0.0110567	1.47961e-05
10	ADRB1	cg17868942	115803819	0.0126521	1.49062e-05
1	CASZ1	cg01556552	10695686	-0.0527475	1.5155e-05
5	IRX2	cg26578682	2750163	-0.0461741	1.52112e-05
4	RG9MTD2	cg10409785	100485006	-0.00852243	1.53393e-05
12	LOC100130238	cg04826040	132933643	-0.0892451	1.53753e-05
3	PPP1R2	cg09010699	195171693	-0.0537212	1.58967e-05
21	MIR802	cg00871610	37093012	-0.077881	1.64787e-05
5	SAP30L	cg17558547	153836180	0.0380833	1.64937e-05
14	RNASE7	cg16410171	21511112	-0.0455829	1.65717e-05
1	MIR101-1	cg17940858	65528997	-0.0447164	1.66435e-05
6	IER3	cg14753356	30720108	-0.0619315	1.68206e-05
8	MTERFD1	cg09484009	97274693	-0.0327418	1.69794e-05
8	ERICH1	cg09664442	681122	0.00985138	1.73843e-05
7	TSPAN13	cg11384744	16794623	-0.0647277	1.77372e-05
7	TRRAP	cg03476862	98581334	-0.0117396	1.77623e-05
11	MUC2	cg08933313	1083509	-0.0406559	1.79696e-05
15	PRC1	cg25237056	91537958	-0.00846522	1.98091e-05
22	HIC2	cg04903116	21798159	-0.0334274	2.00651e-05
21	C21orf54	cg12077772	34542762	-0.0272718	2.02203e-05
5	TERT	cg24908166	1268800	-0.0160799	2.11191e-05
8	ARHGEF10	cg23902994	1814932	-0.077177	2.18482e-05
1	ADC	cg05985501	33516621	-0.019415	2.19543e-05
17	SGSM2	cg07314038	2240847	0.011477	2.19645e-05
17	HCRT	cg03628441	40337411	-0.022214	2.22855e-05
19	CACNA1A	cg18011401	13617366	-0.0186311	2.2341e-05
17	CCDC57	cg04098763	80076338	0.0254277	2.24953e-05
7	PTPRN2	cg26651148	157867300	-0.0375841	2.27325e-05
7	MYO1G	cg04180046	45002736	0.103418	2.28314e-05
5	RAD17	cg02580917	68628240	-0.0823731	2.28627e-05
13	TMTC4	cg27248148	101241225	0.104401	2.29273e-05
22	SHISA8	cg26581503	42304580	-0.0405238	2.29862e-05
4	LINC01060	cg09762648	189258068	-0.0176464	2.31011e-05
1	TRIM67	cg03350439	231299033	-0.0509498	2.37041e-05
1	SYT6	cg12051819	114717638	-0.0702178	2.39025e-05
1	BCL9	cg23014759	147059047	0.0549262	2.41493e-05
14	ITPK1	cg05284742	93552128	-0.0551224	2.45607e-05
9	CDC14B	cg14276584	99318213	-0.0503815	2.48994e-05
10	UNC5B	cg26152017	73004558	-0.0401556	2.4987e-05
7	AGBL3	cg21033514	134671357	-0.00528459	2.51721e-05
4	PCGF3	cg17547928	737930	-0.0381058	2.52226e-05
5	JMY	cg26454300	78539184	0.0229163	2.56202e-05
1	GPR177	cg00242147	68696816	-0.0155582	2.69501e-05
1	APOBEC4	cg02051562	183616450	0.0197592	2.69708e-05
17	ZPBP2	cg26612727	38024636	-0.0801775	2.80724e-05
6	C6orf134	cg07333021	30612330	-0.053023	2.87122e-05
2	ADI1	cg10103623	3486303	-0.0331059	2.90095e-05
19	MUM1	cg05315158	1376674	-0.0168145	2.91821e-05
10	CTBP2	cg15401913	126695653	-0.0208529	2.9308e-05
1	CROCC	cg13367234	17253197	0.0126636	2.93698e-05
7	NPTX2	cg09596818	98245716	-0.0536385	2.96369e-05
3	DCUN1D1	cg08674093	182697846	-0.0251196	2.96823e-05
22	MFNG	cg14201606	37827780	0.0216686	3.02965e-05
7	GNA12	cg13034073	2769681	-0.0401289	3.04168e-05
11	IL18	cg15418499	112028288	-0.0552678	3.28011e-05
5	PCDHGA4	cg18858331	140857889	-0.0874027	3.37716e-05
11	TOLLIP	cg09109553	1310358	-0.0134545	3.38723e-05
20	TOP1	cg04726661	39657957	-0.0105722	3.39022e-05
11	RNH1	cg16414684	501509	-0.0182972	3.42751e-05
12	GLT1D1	cg21486646	129417379	-0.0440537	3.43702e-05
1	WDR64	cg23902264	241815413	-0.061646	3.44162e-05
1	TFAP2E	cg07196426	36042433	-0.075023	3.44418e-05
6	JARID2	cg06607519	15456202	-0.0406164	3.45562e-05
7	MYO1G	cg19089201	45002287	0.0562732	3.51121e-05
8	TRIB1	cg20080878	126479070	0.0332153	3.61303e-05
12	METAP2	cg02087039	95867833	-0.00882965	3.63402e-05
17	TXNDC17	cg10608948	6478486	-0.0583632	3.6778e-05
11	MS4A7	cg08716584	60157161	-0.111538	3.69187e-05
12	TMTC2	cg11015833	83079681	-0.00935207	3.70805e-05
11	PICALM	cg19376807	85744995	-0.022391	3.76129e-05
1	JUN	cg20787340	59250966	0.00618423	3.81406e-05
7	STYXL1	cg15076191	75677508	0.0045904	3.82833e-05
1	C1orf21	cg18438894	184377525	-0.0410834	3.85908e-05
12	OAS1	cg12806892	113340341	-0.0240431	3.86741e-05
9	SURF2	cg25307641	136222163	-0.0480052	3.89057e-05
2	ALPPL2	cg03329539	233283329	-0.0641399	3.89143e-05
11	ARAP1	cg09010791	72448539	-0.0500018	3.93238e-05
8	RBM12B	cg02567182	94746420	-0.0117106	3.94202e-05
6	BTNL2	cg02748047	32373022	-0.0573459	3.97646e-05
1	OR2B11	cg06761920	247614873	-0.0157153	3.99463e-05
8	DEFA4	cg10679266	6795980	-0.0402015	4.02919e-05
10	MKI67	cg07132187	130300318	-0.0173054	4.04845e-05
3	MOBP	cg16769595	39540275	-0.0247892	4.07494e-05
11	GPR152	cg06012016	67219631	-0.0286933	4.20926e-05
15	CHRNA7	cg23885965	32149178	-0.033298	4.22723e-05
14	SLC24A4	cg10113212	92790798	-0.0308669	4.28783e-05
2	GFPT1	cg04075726	69499425	-0.0701932	4.29475e-05
7	INSIG1	cg20347882	155166554	-0.0320492	4.36842e-05
8	MSR1	cg23475489	16142199	-0.167078	4.37285e-05
5	TNIP1	cg22480558	150461211	-0.0290108	4.50161e-05
8	MIR4472-1	cg06802346	143055943	-0.0145294	4.50223e-05
20	WFDC5	cg13253800	43738567	-0.0157556	4.50573e-05
1	TTC24	cg09796170	156548174	-0.10662	4.55924e-05
8	PAG1	cg13116061	81926267	0.0234039	4.63694e-05
2	SCN9A	cg26056277	166982925	-0.0656964	4.66101e-05
10	GLUD1	cg07334717	88855085	-0.00508302	4.67072e-05
8	CHRNA2	cg04035728	27323467	-0.0780943	4.69373e-05
10	SFMBT2	cg15248577	7450456	0.00664121	4.70927e-05
10	PFKP	cg27426921	2776888	-0.0645716	4.76306e-05
20	ADNP	cg00530805	49545062	-0.0489101	4.81563e-05
2	BCL11A	cg00910419	60780754	-0.0118158	4.82406e-05
17	SLC25A11	cg13557167	4840493	-0.0496141	4.90123e-05
17	NXN	cg24101979	709725	-0.0423212	4.91396e-05
6	MARCKS	cg20222562	113993995	-0.0432614	4.94075e-05
14	MMP14	cg26118358	23321005	-0.0434654	4.96537e-05
14	LGALS3	cg13185030	55595949	-0.0122063	4.96923e-05
9	GTF3C5	cg21219252	135901963	0.0217589	4.98979e-05
4	SCFD2	cg27224986	53906430	0.0282598	5.05833e-05
11	SYT9	cg09597390	7436013	-0.0523238	5.13104e-05
14	PTGER2	cg26674715	52780607	-0.0258319	5.19074e-05
12	SNORA70G	cg09655329	68925128	0.0168958	5.22174e-05
14	KIAA0317	cg26103369	75153307	0.0179853	5.23021e-05
7	CNTNAP2	cg25949550	145814306	-0.0256761	5.23663e-05
9	TOR2A	cg13514218	130496811	0.0518558	5.2579e-05
17	ARL5C	cg12658374	37323563	-0.0519695	5.26047e-05
12	EP400	cg24789136	132502558	-0.0102362	5.28199e-05
19	SIRT2	cg05886321	39369335	-0.0517151	5.35642e-05
2	TMEM163	cg01513516	135473735	-0.0630834	5.37754e-05
12	CAMKK2	cg17541002	121714889	-0.0474008	5.48308e-05
13	TSC22D1	cg04482120	44989043	-0.0161445	5.51848e-05
19	ATP1A3	cg19864416	42498173	0.0186836	5.59837e-05
15	PAQR5	cg16520191	69589030	0.0400484	5.63454e-05
2	UXS1	cg25305879	106814630	-0.0536943	5.81284e-05
2	TSSC1	cg04065297	2961081	0.0236404	5.99403e-05
16	IRF8	cg10520672	86018680	-0.0505472	6.00484e-05
10	ECHS1	cg17392909	135187035	-0.0276045	6.12298e-05
11	LTBP3	cg04948284	65313608	-0.0402803	6.15396e-05
4	NHEDC1	cg06999381	103940936	0.0260856	6.18076e-05
10	LINC00502	cg08448711	92794806	-0.0536595	6.21062e-05
10	CACUL1	cg24441440	120429062	-0.0428879	6.22489e-05
5	CXXC5	cg07356957	139029772	-0.00898706	6.23759e-05
19	RFX1	cg27476456	14115967	-0.055771	6.46224e-05
4	DNAJB14	cg02230705	100867350	-0.00732571	6.5013e-05
12	STX2	cg07546255	131200134	-0.0109722	6.51185e-05
3	TXNRD3IT1	cg27616378	126328226	-0.0149579	6.56331e-05
14	LGMN	cg23547892	93170710	-0.0296156	6.63764e-05
11	GRAMD1B	cg26393964	123396299	-0.0108005	6.79622e-05
17	SERPINF2	cg04780454	1647819	-0.0334536	6.79641e-05
19	KANK3	cg02263144	8399119	0.100242	6.91112e-05
16	SOX8	cg00656603	1070957	-0.0225372	6.98196e-05
12	PLBD2	cg25946869	113796432	0.0200869	7.02957e-05
10	LINC00701	cg13294738	2371247	-0.0321545	7.03135e-05
6	TNXB	cg06324507	32051999	-0.035445	7.14583e-05
17	NBR1	cg26081003	41323112	-0.0420333	7.22691e-05
17	SLFN13	cg12788037	33775860	-0.0202464	7.30566e-05
17	NCRNA00188	cg12778228	16341601	-0.0941227	7.35153e-05
19	SLC1A5	cg23391214	47292160	-0.00968046	7.38485e-05
12	ERP29	cg10101109	112455255	0.0162579	7.41231e-05
20	TGM3	cg26098768	2187533	-0.215091	7.43845e-05
2	FEZ2	cg22957691	36790185	-0.0487973	7.48366e-05
19	FBXW9	cg17306706	12800019	-0.0537491	7.63641e-05
11	ACP2	cg22207207	47270041	-0.0113992	7.6956e-05
11	ETS1	cg01900413	128419356	-0.0365755	7.797e-05
11	SVIP	cg25421615	22851383	-0.00747931	7.84726e-05
13	LINC00327	cg00158254	24040743	0.0167488	7.87526e-05
10	ZMIZ1-AS1	cg13650740	80516517	-0.033974	7.88441e-05
4	TMEM128	cg21786873	4250096	0.0147204	7.89963e-05
1	ALDH4A1	cg01366338	19230460	-0.0498723	7.90687e-05
2	THAP4	cg07297567	242547118	-0.0315813	7.91948e-05
6	AGPAT1	cg09597192	32141591	0.0294476	8.00542e-05
11	DENND5A	cg26873132	9191490	0.0327975	8.01034e-05
6	PEX6	cg09081596	42947098	0.0250121	8.04325e-05
17	JMJD6	cg13533061	74712429	-0.03534	8.04756e-05
7	AGR3	cg22444116	17081421	0.0842135	8.05356e-05
1	GFI1	cg09935388	92947588	-0.105591	8.06631e-05
7	FAM115A	cg16722118	143599982	0.0270127	8.09631e-05
12	OBFC2B	cg10928034	56618115	0.0143282	8.1179e-05
19	GATAD2A	cg02887458	19495540	-0.0902797	8.1201e-05
12	IFFO1	cg01822585	6658846	-0.0420813	8.13935e-05
1	TMEM51	cg24349832	15478848	-0.0438927	8.16422e-05
10	SEPHS1	cg13694466	13382122	0.0401074	8.29757e-05
12	SSH1	cg26508200	109235071	-0.0486877	8.33519e-05
4	DCLK2	cg20472551	151000684	-0.0643764	8.42844e-05
14	PRMT5	cg07571284	23398847	-0.00614248	8.43102e-05
8	EXT1	cg01664039	118941962	-0.0180109	8.44379e-05
7	WBSCR16	cg19202325	74490736	-0.012727	8.57366e-05
2	C2orf82	cg21120063	233734910	-0.0342337	8.5869e-05
14	HECTD1	cg26066349	31675363	-0.0202061	8.62609e-05
2	CRIPT	cg22587600	46883368	0.0960187	8.63814e-05
6	ZC3H12D	cg17501395	149806331	-0.0784511	8.73403e-05
20	C20orf27	cg10357682	3745817	-0.0490266	8.77168e-05
6	TREM2	cg10725937	41130978	-0.0475048	8.83563e-05
16	TPSG1	cg05347216	1193884	-0.0734384	8.84024e-05
16	C16orf87	cg18342900	46865048	-0.00693953	8.87675e-05
11	CASP1	cg16837206	104972474	0.0502505	9.10499e-05
8	ARHGEF10	cg00639143	1879639	-0.0121818	9.11585e-05
1	CASQ2	cg14985891	116270626	-0.0445532	9.20447e-05
12	MGP	cg05360958	15038440	-0.0486218	9.28215e-05
11	LGR4	cg16964946	27442973	-0.0446285	9.28441e-05
7	LANCL2	cg03078057	55415594	-0.0143628	9.28501e-05
6	NCRNA00171	cg25584466	29981501	-0.0134805	9.299e-05
4	SHROOM3	cg06216640	77640141	-0.020723	9.30484e-05
20	BMP7	cg07781736	55839008	-0.0954965	9.32861e-05
12	TPCN1	cg00063535	113729491	-0.021666	9.35043e-05
19	PRR22	cg14308452	5784184	-0.0370092	9.37217e-05
19	KLC3	cg02280483	45840117	-0.0247584	9.38678e-05
7	MAD1L1	cg00601311	2186129	-0.0163102	9.44002e-05
11	MPZL3	cg13615650	118123083	-0.00965668	9.47318e-05
1	UTS2	cg00864860	7907996	-0.0207099	9.48462e-05
1	RERE	cg14286456	8570225	0.0421178	9.49144e-05
4	FGFRL1	cg26800554	1005066	0.00950378	9.50578e-05
3	PLCH1	cg07480762	155422145	-0.050955	9.58898e-05
1	ECM1	cg03818307	150480534	-0.0411395	9.59543e-05
10	MYST4	cg14111928	76602391	-0.0611462	9.67192e-05
7	FAM185A	cg26605996	102389191	0.00773634	9.679e-05
8	TRAPPC9	cg16531664	140749025	-0.0121329	9.83637e-05
3	CCDC72	cg25858682	48481793	0.00427703	9.90627e-05
3	RAP2B	cg15034393	152856773	-0.0494254	9.90891e-05
3	C3orf57	cg25208215	161089712	0.0122485	0.000100846
10	KCNMA1	cg01858517	79396584	-0.065517	0.000101136
20	ATP9A	cg07339236	50312490	-0.0387868	0.00010159
3	FOXP1	cg08080735	71505823	-0.0270592	0.000101951
1	C1orf55	cg03081691	226188006	-0.0347621	0.00010216
11	CEND1	cg02554274	788180	-0.0673667	0.000102386
1	ZZZ3	cg24358066	78149330	0.00603774	0.000103924
9	SLC46A2	cg10726357	115653543	-0.0875268	0.000104093
12	ACCN2	cg22052758	50451005	-0.0243914	0.000104751
21	ERG	cg17228105	39871301	-0.0664459	0.000104785
4	TTC29	cg14332570	147732398	-0.0554286	0.000104806
13	SAP18	cg05830425	21654356	-0.0401306	0.000106183
2	ALPPL2	cg13193840	233285289	-0.027484	0.000107063
21	PRDM15	cg14694746	43239011	-0.0178729	0.000108168
14	CEP170B	cg25729534	105309894	-0.0182111	0.00010826
16	WWP2	cg27186420	69975590	-0.0558612	0.000108304
2	THADA	cg22033476	43532275	-0.0723928	0.000108912
4	HNRPDL	cg11156230	83351251	0.00847113	0.000109374
7	TBRG4	cg23396974	45151349	0.0116759	0.000109576
9	ZNF618	cg14037728	116645936	-0.0521043	0.000110665
2	TTC15	cg06360976	3452543	-0.0183352	0.000111237
16	FAM38A	cg04318353	88836718	-0.052445	0.000111244
6	PHF1	cg03593812	33382862	-0.0121651	0.00011129
10	TCERG1L	cg17004653	132925393	-0.0187428	0.000111316
3	LPP	cg19599666	187871024	-0.047402	0.000111412
1	NT5C1A	cg01656955	40137966	-0.0275133	0.00011142
13	MYO16-AS1	cg16291699	110008482	-0.0143101	0.000112275
12	CCND2	cg17886028	4383507	0.0139668	0.000112543
5	CRHBP	cg26269677	76251688	-0.0749115	0.000112814
9	CD72	cg13918628	35610380	0.0192431	0.000113595
18	MC4R	cg25121146	58038568	0.0288125	0.000113676
17	OSBPL7	cg00265783	45891043	-0.0167173	0.000113771
20	CBLN4	cg27460526	54572753	0.0528944	0.000114276
6	DSE	cg01606867	116601191	-0.00925839	0.000114315
7	IKZF1	cg23720063	50469042	-0.00948176	0.000114753
2	TSSC1	cg27420005	3197996	-0.0194014	0.000115683
1	C1orf200	cg14989202	9714843	-0.0235946	0.000116308
16	UNKL	cg01611548	1420537	-0.0565862	0.000116352
7	MAD1L1	cg08176258	1938450	-0.0450645	0.000116469
11	RNF169	cg20145276	74459722	-0.0190277	0.000116914
15	ACSBG1	cg10633664	78485063	-0.0311933	0.000118293
3	IRAK2	cg13419330	10247487	-0.0434731	0.000118363
12	STK38L	cg19611616	27397833	-0.234443	0.000118404
4	PABPC4L	cg16781275	135248854	0.0258771	0.000118708
2	HDAC4	cg26469895	240143798	-0.0531489	0.000118804
2	PLEKHM3	cg25498258	208741349	0.0288737	0.000118892
12	FAM19A2	cg05150077	61806201	0.0846396	0.000119178
11	ALX4	cg00221654	44333030	-0.0434781	0.000119247
1	RHBDL2	cg11807689	39408099	-0.0481104	0.000119765
10	INPP5A	cg02836764	134499364	-0.00962016	0.00011992
11	ANKRD49	cg02685069	94232403	-0.0129936	0.000120509
9	SEC16A	cg13458875	139345474	-0.0183166	0.000121692
6	EGFL8	cg22101249	32131615	-0.0558155	0.000122419
16	RP11-266L9.2	cg06923967	25108522	0.0376968	0.000123406
12	SCARB1	cg14502319	125167409	-0.0554135	0.00012348
11	C2CD3	cg25941075	73729854	-0.0472187	0.000123966
1	FAM46B	cg02508229	27336989	-0.0183394	0.000125173
11	C11orf70	cg09920555	101917847	-0.048769	0.000125249
3	CHCHD6	cg09690040	126569599	-0.0334717	0.00012569
16	KIAA0182	cg08111414	85698997	-0.00851141	0.000125831
11	ACY3	cg26288806	67418405	-0.0418806	0.000125994
22	TTLL12	cg12534480	43582739	0.0109107	0.000126116
16	NARFL	cg03063946	783324	-0.0321743	0.000126314
7	RELN	cg09949949	103631129	-0.0140784	0.000126375
10	MLLT10	cg05913198	21822977	0.0209941	0.000126627
11	YIF1A	cg12571847	66056330	-0.0192597	0.000127148
7	IL6	cg09840472	22764397	-0.0232687	0.000127315
1	UBL4B	cg10241097	110654660	-0.0442032	0.000127482
13	INTS6	cg20840706	52027481	0.0236944	0.000127944
3	LINC00887	cg21130113	193973396	-0.00641888	0.000128635
7	BBS9	cg06896919	33574872	-0.0322771	0.000128759
5	ARHGAP26	cg01288724	142575122	-0.0511035	0.000128894
5	NR2F1	cg08690999	92923396	-0.0678538	0.00012937
6	EYA4	cg21296676	133561660	-0.0499482	0.000131026
1	LDLRAP1	cg21400344	25870172	0.035397	0.000131501
5	AHRR	cg04551776	393366	-0.038031	0.000132358
10	ABCC2	cg14303526	101609768	-0.052037	0.000132432
16	CEMP1	cg00705851	2581570	-0.0233131	0.000133199
12	RILPL1	cg23825057	124014409	-0.0428851	0.000134287
1	ACOT7	cg13066938	6341140	0.044916	0.000134304
7	HOXA2	cg02803819	27141067	-0.023194	0.000135143
2	KIF5C	cg08808720	149639914	0.054104	0.000136174
2	SNED1	cg26707709	241975756	0.0804064	0.000136211
3	UBP1	cg22797653	33466255	0.0125639	0.00013654
1	C1orf150	cg27573991	247712512	-0.129406	0.000137494
2	EPHA4	cg27403388	222639321	0.018332	0.000137528
13	EDNRB	cg21364111	78493874	-0.011823	0.000138151
11	CCDC87	cg07000126	66346824	-0.0552119	0.000138196
3	POLQ	cg21456320	121264201	-0.0892035	0.000140296
2	ACCN4	cg24743778	220379058	0.0102218	0.000141575
11	C11orf82	cg03602013	82612022	-0.0161027	0.00014224
1	ADCY10	cg19307406	167874258	-0.0297601	0.000142546
2	HS6ST1	cg19124521	128990465	-0.0305199	0.000142944
7	AC011899.9	cg25815421	157306592	-0.0154971	0.000143196
2	2016-03-07	cg15995592	160614976	-0.0574274	0.000143891
5	MIR2277	cg22904401	92947872	-0.0578939	0.000143982
16	SPG7	cg02457207	89586550	-0.0160963	0.000144255
7	CDK6	cg01756060	92463390	-0.00753181	0.00014495
14	DAAM1	cg01177851	59803600	0.0283383	0.000145173
17	TNRC6C-AS1	cg14523804	75995968	-0.0648407	0.000145558
11	PAMR1	cg14642338	35547903	-0.121465	0.00014583
3	SELT	cg09087777	150321365	0.0142232	0.000145898
20	ZBTB46	cg24437070	62417813	-0.00512671	0.000146083
20	CHRNA4	cg06036288	61971412	-0.0316088	0.000146313
7	POU6F2	cg19762533	39311400	-0.0397133	0.00014695
12	KRT7	cg22460123	52638294	-0.0267899	0.000147092
1	AHDC1	cg22627866	27929260	-0.0159904	0.000147716
1	MDS2	cg20254273	23961716	-0.0103083	0.000148509
16	CNOT1	cg01096617	58569180	0.0205123	0.000149045
3	ATP2B2	cg01175433	10491709	0.0249739	0.00014985
15	ISLR2	cg08682532	74427499	-0.0785745	0.000149881
6	BRD2	cg18782846	32941079	-0.013225	0.000150067
10	ERLIN1	cg17932911	101942982	-0.0688578	0.000152013
5	AHRR	cg17401179	400517	-0.065835	0.000152475
1	GPR52	cg00335361	174417375	0.0134428	0.000153084
6	GUCA1A	cg19489494	42146143	-0.0759274	0.000154668
1	RER1	cg15924509	2322543	-0.010867	0.000154933
10	CUGBP2	cg02523824	11298786	0.015822	0.000155129
4	RGS12	cg05617980	3373405	0.0306208	0.000155748
1	CC2D1B	cg16027505	52832028	0.00581799	0.000155921
9	SYK	cg23447996	93564603	-0.0154272	0.000157558
12	ASCL1	cg22356339	103352454	0.0121478	0.000157687
16	LMF1	cg27466999	948246	-0.0225856	0.000159002
22	ODF3B	cg11224765	50971109	-0.0397001	0.000159513
1	GLMN	cg21218183	92760687	-0.0505254	0.000160008
18	HSBP1L1	cg05332077	77724453	-0.0069084	0.000160119
15	AP3S2	cg05640721	90437833	0.0230074	0.000160464
5	PCDHB2	cg23997185	140474401	-0.0940879	0.000160589
1	SCCPDH	cg13187885	246930969	0.00966639	0.000160613
10	SPOCK2	cg05406498	73823971	-0.0135071	0.000160763
1	PDC	cg12723191	186429967	0.0256477	0.000160799
20	FLJ16779	cg18822613	61890060	0.054198	0.000161079
3	TKT	cg24383329	53228322	-0.0271103	0.000161526
7	JHDM1D	cg15122117	139872929	0.0275945	0.000162182
10	KNDC1	cg00753039	134969141	-0.107496	0.000163071
17	ATP2A3	cg13561792	3850285	-0.0117088	0.00016426
14	FLRT2	cg23947251	86359172	0.0204848	0.00016483
19	GNA11	cg11852212	3118058	-0.0276965	0.000165707
2	C2orf67	cg02308798	211034024	-0.0382507	0.000165791
17	HIC1	cg25053531	1958237	-0.0174372	0.000166047
5	MCC	cg06062378	112387002	-0.0584178	0.000166215
12	RP11-474D1.3	cg06370094	130555091	-0.10087	0.000167366
22	KLHL22	cg21448991	20850176	-0.00483331	0.000167412
1	PPP1R8	cg26025068	28158965	0.0156607	0.000167437
4	PRDM8	cg06307913	81118794	-0.109379	0.000168099
19	FCHO1	cg02639359	17862017	-0.0508709	0.000168673
11	ADAMTS15	cg01699581	130356112	-0.00636313	0.000168726
8	STMN2	cg09071889	80523413	-0.0468197	0.000168875
8	LINC00599	cg02242004	9754896	0.131426	0.000170083
15	DYX1C1-CCPG1	cg13048593	55704519	-0.0120026	0.000171055
5	SH3TC2	cg01831454	148417172	-0.0295511	0.000171379
19	SEMA6B	cg17477806	4543865	-0.0171613	0.000172359
3	BCL6	cg19774694	187462713	0.0171858	0.000172393
5	MAT2B	cg04241582	162930306	-0.00812324	0.000172651
2	MYT1L	cg06588782	2337093	-0.0349923	0.000172915
9	ZCCHC6	cg19920899	88969839	0.0149107	0.00017311
12	VWF	cg15104126	6150167	-0.0496891	0.000173888
7	TRG-AS1	cg24735210	38351468	-0.0716386	0.000174362
12	MIR4472-2	cg18790325	116881705	-0.0265713	0.000174374
1	RRAGC	cg16992161	39269401	-0.090703	0.000175524
17	TBCD	cg11526020	80870163	-0.0369441	0.000175979
14	RIN3	cg02268192	92981666	-0.0355309	0.000176434
8	MIR4472-1	cg15410835	143125637	-0.0891236	0.000176718
11	FOSL1	cg19626726	65668074	0.014255	0.000177875
2	POU3F3	cg03928875	105479485	-0.0909646	0.000178427
14	MIR4708	cg15999311	65749247	-0.0813825	0.000178818
3	C3orf43	cg11867616	196256012	-0.0453139	0.000178997
12	LOC100130238	cg27321466	132932530	0.237124	0.000180334
16	FBXO31	cg02609551	87370058	-0.0236703	0.000180567
1	TTF2	cg23725613	117619839	0.0198802	0.000181118
6	CRISP2	cg12440062	49681391	-0.115654	0.000181254
1	ENAH	cg04880195	225841794	-0.0264305	0.000182201
2	DLX1	cg12298688	172946691	-0.0444259	0.000182799
17	2016-09-09	cg10755077	75318882	-0.0346192	0.000182807
15	AP3S2	cg23007087	90380258	-0.0599146	0.000183092
5	AHRR	cg17287155	393347	-0.023209	0.000183447
3	CPOX	cg02657160	98311063	-0.030369	0.00018349
4	IGFBP7	cg19861288	57975793	-0.014557	0.000183571
2	MIR4444-1	cg18857767	178043005	-0.0150811	0.000184008
12	TARBP2	cg01833398	53894760	0.013335	0.000184173
17	CA10	cg21385821	50237844	-0.0497991	0.000185225
19	PTPRS	cg11306119	5248147	-0.0200038	0.000185247
19	MIR372	cg20644425	54290913	-0.00506323	0.0001857
1	C1orf177	cg01877155	55307556	-0.020494	0.000185893
17	CCL2	cg10334416	32504524	-0.0823511	0.000186067
15	C15orf38-AP3S2	cg23731826	90371692	-0.034263	0.000186277
13	DGKH	cg13373719	42625635	0.0172554	0.000186982
19	C19orf10	cg14976569	4667105	-0.0444289	0.000187215
12	TSPAN9	cg21227619	3294894	-0.0249945	0.000187469
1	FAM19A3	cg23010236	113259865	-0.012628	0.000188221
13	MCF2L	cg16753167	113642487	-0.00639884	0.000188524
12	BHLHE41	cg09379162	26267213	0.00357535	0.000188532
12	PPFIA2	cg00685836	82153256	-0.0142738	0.000189057
7	GLI3	cg25846074	42277071	-0.0121724	0.000189837
1	AFARP1	cg19777710	113464716	-0.034002	0.000190666
7	ZNF777	cg20324491	149128397	-0.0200076	0.000190834
1	RAB42	cg02525756	28919362	-0.0368829	0.000191978
1	GLT25D2	cg12136256	183952796	-0.0212717	0.000192154
2	HOXD12	cg20292112	176963948	-0.0608113	0.000192538
9	SPTAN1	cg21211664	131312073	-0.0764356	0.000192585
11	BDNF	cg24650785	27741916	-0.0237631	0.000192635
7	SMURF1	cg24287189	98676253	-0.0169338	0.000192874
22	SSTR3	cg26538224	37591954	0.0170557	0.000193447
7	DYNC1I1	cg04342762	95705185	-0.00796639	0.000194228
19	CPAMD8	cg09874289	17008193	-0.0259638	0.000194248
2	SERPINE2	cg14256643	224896241	-0.02466	0.000195122
3	SATB1	cg21902966	18391029	-0.0228211	0.000195776
8	TRAPPC9	cg05910124	141057427	-0.100436	0.000196706
14	WDR20	cg15466177	102675179	-0.012885	0.000197217
1	BPNT1	cg02286819	219985565	-0.0926157	0.000198226
4	FGFRL1	cg07590215	1003440	0.00999755	0.000198255
4	SORCS2	cg19043935	7740427	-0.0587625	0.000198576
3	ACTL6A	cg25575835	179280730	0.00552734	0.000198929
12	FBXO21	cg08857351	117627450	0.0387615	0.000199702
22	CYB5R3	cg00944541	43045525	-0.0058624	0.000199994
13	SPRY2	cg00268945	81229541	0.0118306	0.00020021
21	PRMT2	cg01920334	48087978	-0.0061921	0.000200742
3	SPSB4	cg20692597	140774868	-0.0195147	0.000201143
6	PHACTR2	cg18240653	144019428	0.0693338	0.000201634
4	MMAA	cg18319818	146540545	-0.00531592	0.000201638
1	GALNT2	cg12449515	230333800	-0.0207382	0.000201837
16	CSNK2A2	cg27239168	58192136	0.00702506	0.000201916
2	GPR155	cg26462055	175307665	-0.0105597	0.000202018
6	HLA-DMB	cg25247351	32908794	0.0050961	0.000202361
5	UBE2D2	cg01839860	138957422	-0.031693	0.000203214
6	STMND1	cg13833484	17102536	-0.0282704	0.000203462
1	OBSCN	cg18494421	228548329	-0.00988412	0.000204866
5	OTP	cg02573472	76940356	-0.056899	0.000204868
16	UBE2I	cg05696436	1373786	-0.033866	0.000205268
13	TFDP1	cg17359629	114259310	-0.053317	0.000207015
1	ESPNP	cg02022339	17027073	-0.0258628	0.000207068
6	PRR3	cg12828262	30524768	-0.0114976	0.000207129
13	C13orf39	cg27181005	103346954	0.00740614	0.000207531
12	PLEKHA9	cg13832441	45585210	-0.047522	0.000208104
12	FBRSL1	cg06934004	133130599	-0.0287296	0.000209103
1	F11R	cg00945666	160990265	-0.0347899	0.000209922
12	PXN	cg07470634	120666924	-0.0535105	0.000210212
17	FOXK2	cg04800768	80545544	-0.00956568	0.000210554
6	TUBB2A	cg00231644	3158512	-0.0223207	0.000210932
3	CD47	cg25510687	107737037	-0.0310829	0.000211846
1	KIF14	cg00754027	200590459	-0.0227432	0.000212073
20	MYLK2	cg11411922	30406582	-0.0295975	0.000212242
19	SYT3	cg01557648	51142883	-0.0270699	0.000212937
16	CMIP	cg09604106	81716293	0.0094166	0.000213133
1	ANKRD35	cg26783464	145549064	0.00644046	0.000213758
7	EPHA1	cg03150622	143105826	-0.00924072	0.000214152
13	TEX29	cg15400367	112171862	-0.05667	0.000214822
1	MXRA8	cg21679391	1286917	0.206453	0.000215905
1	S100A2	cg19907725	153539397	-0.0394852	0.000218803
1	PRKAB2	cg15188491	146644106	0.00964529	0.00022006
12	ZDHHC17	cg00542229	77157691	0.0065215	0.0002202
12	FAM186B	cg02564061	49998963	-0.0578377	0.000220517
7	ZPBP	cg10349880	50133100	-0.0080532	0.000222771
5	FLT4	cg07072463	180047184	0.0136373	0.000223518
17	SIRT7	cg12710567	79876120	-0.0161068	0.000224246
3	KLHDC8B	cg10255761	49210029	-0.0459742	0.000224296
5	AHRR	cg13275321	307848	-0.0377366	0.000224307
3	SLC6A1	cg05043886	11035079	-0.0315721	0.000225331
6	TULP4	cg16289101	158923780	0.0131035	0.000225571
10	PRPF18	cg01283625	13568099	-0.0613579	0.00022676
20	TTPAL	cg16878007	43104570	-0.0053137	0.000227032
10	ANKRD26	cg08856118	27389908	-0.118228	0.000227133
5	MAP1B	cg05173749	71452580	0.0885696	0.000227215
6	LYRM4	cg19080053	5132887	-0.0413408	0.000227483
19	TMC4	cg09984124	54666376	-0.0124869	0.000228644
15	IGF1R	cg01244184	99278500	0.011164	0.000229191
5	TRIO	cg21777508	14192303	-0.0735482	0.000229753
19	LAIR1	cg20117742	54876795	-0.0512534	0.000229904
16	SPIRE2	cg10024987	89922043	-0.016215	0.000231899
16	ZNF423	cg26442883	49686662	-0.0244445	0.000232164
6	KIAA1949	cg14571710	30655896	-0.0485003	0.000232658
2	LINC01115	cg14382249	816777	-0.0138826	0.000232889
2	GMCL1	cg18133008	70056632	-0.0057799	0.000233027
1	SYNC	cg04551500	33169558	-0.064773	0.000233148
1	IGSF21	cg01448470	18518226	-0.0757388	0.00023351
5	SIL1	cg04439458	138467593	-0.0648903	0.000233696
10	ARID5B	cg19465451	63663454	-0.00943624	0.000234499
17	DNAH17	cg15106561	76495071	-0.0316518	0.000235097
20	UBE2C	cg19136718	44441187	-0.00735514	0.0002362
1	CASZ1	cg20318235	10707917	-0.0213527	0.000236674
17	LOC100130933	cg07251887	73641809	-0.06972	0.000237475
17	2016-09-09	cg23847314	75395968	-0.0302903	0.000238084
12	BCAT1	cg15845673	25099560	-0.0758785	0.000238985
4	SH3BP2	cg13609167	2827061	-0.0223019	0.000240258
8	MIR30B	cg25964744	135813830	-0.00950694	0.000240727
12	PPP1R1A	cg16092895	54982717	-0.0276837	0.000242025
17	2016-09-09	cg16366686	75315837	-0.0409819	0.000242426
19	CIC	cg19577671	42782524	-0.0268455	0.000243599
17	RNF222	cg15406343	8311700	-0.0171058	0.000243891
9	SURF4	cg01790274	136241020	0.0153759	0.000244685
1	PLXNA2	cg25838968	208250847	-0.0587664	0.000245835
19	COMP	cg02201071	18900568	-0.019123	0.000246629
2	KLF7	cg10278149	208016923	-0.0373863	0.00024771
7	TMEM184A	cg08525429	1553444	-0.0334416	0.00024775
7	UNCX	cg16606195	1270426	-0.0515479	0.000248259
6	PARK2	cg15275393	162067688	0.0469409	0.000248711
1	IL19	cg27574654	207004445	-0.0280115	0.00024999
9	C9orf5	cg01920129	111808842	0.0358344	0.000250409
1	PMVK	cg04488111	154897518	-0.0471856	0.00025047
1	FCRLB	cg14210287	161695659	-0.0255339	0.000251278
10	CDH23	cg22630628	73337125	-0.015066	0.000251581
7	TAC1	cg11873482	97361244	-0.0252412	0.000251729
17	IGF2BP1	cg15940260	47113061	-0.0183667	0.000251917
19	DAZAP1	cg18939928	1407468	0.0210989	0.00025197
10	LOC100499489	cg18940830	22726858	-0.0118242	0.000252949
5	AHRR	cg11554391	321320	-0.0434827	0.000253389
3	P4HTM	cg03362689	49044465	-0.0299168	0.000254361
12	LRIG3	cg24685998	59313279	-0.0146757	0.000254956
2	GALNT3	cg25492645	166651320	-0.0087687	0.000255107
6	UTRN	cg19033466	144608035	-0.028267	0.000255228
2	TRIP12	cg12453033	230787808	-0.00875987	0.000256031
3	RAB43	cg23409587	128840680	-0.0202042	0.00025639
17	TMEM106A	cg18222083	41364007	-0.00768776	0.000256673
6	ZC3H12D	cg13136655	149806131	-0.0475922	0.000257397
1	FCAMR	cg23916516	207158870	-0.0147139	0.000257795
6	IER3	cg06126421	30720080	-0.100705	0.000258279
16	KIAA0182	cg04847043	85654213	0.0210381	0.000258443
1	AHDC1	cg20298199	27874568	-0.0128804	0.000259381
5	IRX4	cg02534659	2112561	-0.0279164	0.000259456
4	CDKN2AIP	cg07824907	184320560	-0.0395881	0.000259782
8	STAR	cg00464095	38008630	-0.0234348	0.000262771
19	ZNF253	cg09414724	19976638	-0.00857136	0.000262873
10	DUSP5	cg01269299	112287792	-0.0323327	0.000264622
12	GPR133	cg10909373	131622284	-0.0299366	0.000264776
15	MIR4714	cg20891771	99143542	-0.0561584	0.000264984
3	UBP1	cg00316602	33481935	0.00816897	0.000266237
3	XYLB	cg05102554	38388371	0.0111937	0.000266548
10	CDH23	cg18947261	73321439	-0.0259323	0.000266671
16	SEZ6L2	cg27267227	29888023	0.0150956	0.000266726
14	PARP2	cg18899035	20811563	-0.00983837	0.00026702
1	CDC14A	cg07925066	100816961	0.00525601	0.000267347
3	MBNL1	cg25006077	152176018	-0.0457541	0.000267583
19	CLEC17A	cg17701035	14693699	-0.0255716	0.000268799
6	RGL2	cg11195444	33266070	0.00705521	0.000269711
10	MGMT	cg24834751	131194447	0.0248504	0.000269911
17	HS3ST3B1	cg17639046	14204027	-0.00687621	0.000271709
15	MEX3B	cg01578341	82338527	-0.0130103	0.000271764
6	SYNGAP1	cg15448210	33401514	-0.0388228	0.00027214
7	RADIL	cg17916951	4913760	-0.0216822	0.000272917
19	PPM1N	cg21066748	46005805	-0.0500646	0.000272956
8	DGAT1	cg07103819	145550365	-0.00672173	0.000273173
5	FNIP1	cg21016699	131133566	-0.0605246	0.00027344
6	IPCEF1	cg19690214	154678326	-0.0418467	0.000274048
5	CCDC125	cg01769980	68578514	0.0202772	0.000274252
17	VAT1	cg06422947	41167707	-0.0375076	0.00027507
22	SMCR7L	cg03972838	39897580	-0.0373841	0.000275691
11	C11orf90	cg04235223	93583509	0.0267052	0.000275791
1	ACP6	cg09264377	147143246	-0.0264632	0.000276127
12	FBRSL1	cg04222307	133056857	-0.0228896	0.000278169
16	KREMEN2	cg07297410	3006344	-0.0351092	0.000279619
19	ZNF136	cg14821401	12273649	-0.0429231	0.000279913
17	MSI2	cg26871347	55371727	-0.0628603	0.000279929
2	KCNK12	cg14556391	47748407	0.0108384	0.000279991
19	NWD1	cg26527655	16918608	-0.011716	0.000280158
1	S100PBP	cg12646952	33292200	0.0171378	0.000280533
17	CYTH1	cg09400607	76641712	0.0420897	0.000281706
4	SRP72	cg24837796	57334577	0.023447	0.000283244
14	RIN3	cg12072028	92981227	-0.0887271	0.000283282
6	TBC1D7	cg11728143	13325041	-0.0448182	0.000283391
12	RPH3A	cg23199238	113229245	0.00926222	0.000283985
6	TAF11	cg02691355	34855834	0.00634338	0.000284328
1	OSCP1	cg26030770	36912487	-0.0508916	0.00028466
8	OXR1	cg25820220	107282481	0.0121494	0.000285045
6	POU3F2	cg01724607	99278360	-0.025717	0.000285127
12	NCOR2	cg08403428	124899777	-0.0056174	0.000285992
10	BEND7	cg02639435	13534679	0.00767457	0.000286204
11	SPTBN2	cg19742111	66460113	-0.0103841	0.000287077
3	CACNA1D	cg08480458	53529655	-0.0129556	0.000289927
11	OR51T1	cg06977987	4902464	-0.0268858	0.000290311
2	RUFY4	cg06867089	218867385	-0.0387059	0.000290655
11	MIR192	cg04686763	64655583	0.0288062	0.00029207
6	RPS12	cg00900704	133135564	-0.00484245	0.000292188
2	NEU4	cg10504150	242749927	-0.0254869	0.000293388
2	TMEM18	cg12652502	490417	-0.0268822	0.000293624
11	RNASEH2C	cg06038201	65487505	-0.00570258	0.000293991
1	C1orf161	cg15469709	116653300	-0.0516002	0.00029405
7	CAMK2B	cg12835270	44365361	-0.0465318	0.000294526
17	ELAC2	cg23254346	12899395	0.012885	0.000296076
17	AOC3	cg21308545	41006052	-0.0331167	0.000296516
4	RP11-138B4.1	cg05693910	188426437	0.0210499	0.000296935
1	PRDM16	cg10097755	3034236	-0.0215044	0.000297958
5	CCDC99	cg11119131	169010837	-0.00727045	0.000298343
6	TRIM15	cg14815183	30131613	-0.0201893	0.000298385
1	TNFRSF4	cg02296931	1144658	-0.027107	0.000298465
2	STAT4	cg15636519	191894418	-0.0261504	0.000298816
14	EGLN3	cg19548652	34419316	-0.0170122	0.000299184
7	MDFIC	cg27027631	115051363	-0.028166	0.000299543
6	TNXB	cg08362880	32053600	-0.0432085	0.000299791
5	PAM	cg17407629	102200701	-0.0252783	0.00029984
21	C21orf33	cg25115941	45582497	-0.0290194	0.00030003
3	QTRTD1	cg18485729	113774958	-0.00909302	0.000300809
16	LITAF	cg01891736	11655159	-0.0313347	0.000300902
12	KLHDC5	cg10893683	27932499	-0.0365659	0.000301364
12	NR4A1	cg01707892	52426669	-0.009299	0.000301502
2	NRP2	cg05264870	206599315	-0.0450249	0.000301673
19	SHANK1	cg17826344	51169660	-0.0305377	0.000302046
4	NHEDC1	cg05605371	103940876	0.0368883	0.000302311
16	C16orf58	cg09231536	31513704	-0.0114048	0.000302371
1	CCDC30	cg24501381	43001072	-0.0410236	0.000303857
8	ODF1	cg01966459	103597179	-0.0299006	0.000303986
8	SMIM19	cg25334660	42270520	-0.0240866	0.000304345
11	ATL3	cg13233042	63432489	0.0293369	0.000306247
6	DUSP22	cg05141695	341180	-0.0181146	0.000308489
13	SOX1	cg06675478	112721786	-0.0390223	0.000308609
6	CDYL	cg07257649	4776641	0.0110002	0.000308694
3	PLS1	cg13064457	142315224	0.00937351	0.000308783
1	MIA3	cg15993834	222791051	-0.00973006	0.00030883
11	OSBPL5	cg16346813	3127422	-0.0290381	0.000309532
5	PDE4D	cg09062288	58330886	-0.0235827	0.000309648
6	PHACTR2	cg00696082	143905448	-0.0139785	0.000310247
19	PGPEP1	cg03345360	18451410	-0.00446732	0.000310478
7	FLNC	cg24606273	128492991	-0.0253599	0.000311498
22	NCF4	cg23563104	37252476	-0.0144792	0.000312259
10	CPXM2	cg08615567	125651621	-0.057551	0.000312456
7	AOAH	cg25983531	36765142	-0.0298335	0.000313084
4	FAM53A	cg19901381	1577971	0.0381689	0.000314177
5	NR3C1	cg15910486	142783621	0.0153189	0.000314695
11	MMP20	cg12020179	102496104	-0.0274577	0.000314725
16	TSR3	cg10333214	1382952	-0.0397413	0.000315106
20	TAF4	cg01521397	60590872	-0.0564788	0.000315786
2	DARS	cg12313149	136763629	-0.0485296	0.000315823
7	PTPRN2	cg13525062	157926529	-0.0207275	0.000316251
7	WBSCR27	cg23479697	73256820	0.031528	0.000316384
12	SFSWAP	cg03554925	132102981	-0.0788403	0.00031701
11	IL18BP	cg05446414	71710982	0.0420649	0.000317822
8	XKR6	cg06367527	10782233	-0.0159682	0.000317864
9	ASTN2	cg13647523	120178198	0.0117872	0.000318776
15	CHRNA7	cg23854667	32321833	-0.0126915	0.000319148
18	KCTD1	cg00702546	24132138	-0.148389	0.000319347
7	SND1	cg08825895	127525421	0.00917843	0.000319459
10	CNNM1	cg06312469	101088672	-0.0917652	0.000319522
5	PCDHB3	cg04720797	140480223	-0.137406	0.000319857
5	C5orf47	cg01340347	173415630	-0.0651713	0.000320154
8	KCNB2	cg00114478	73658110	-0.0811971	0.000320958
18	B4GALT6	cg02930996	29265842	-0.0132886	0.000321569
1	ADIPOR1	cg12888039	202927266	-0.00681178	0.000323975
5	SLC36A1	cg25232795	150860100	-0.0482514	0.000325452
15	CYFIP1	cg22051199	22881539	0.0463458	0.000325467
17	KRT20	cg13602343	39042440	-0.0508908	0.000325514
8	LY6H	cg07574686	144208564	-0.0192419	0.000326236
4	TRIM2	cg23821812	153985911	-0.0118709	0.000327255
5	FLJ42709	cg14693804	92757970	-0.0399085	0.000327773
5	C5orf38	cg21081803	2915236	-0.0994137	0.000328934
2	ACADL	cg07308161	211090487	-0.140783	0.000329541
1	RP11-278H7.1	cg21452805	244014465	-0.0115839	0.000329859
10	SEC24C	cg10325336	75504193	0.00686593	0.000330139
11	SHANK2	cg26429499	70563792	-0.0366935	0.000330392
12	TMEM194A	cg01217666	57472591	-0.0144488	0.000330811
5	OXCT1	cg21515384	41870856	-0.0114002	0.000330957
12	DDX23	cg10951046	49242408	0.0185252	0.000331264
16	MC1R	cg08627397	89984028	-0.0847135	0.000332895
2	ALPPL2	cg17087741	233283010	-0.0629164	0.000333289
5	PCDH1	cg26643754	141191462	-0.0381837	0.000333371
19	LENG9	cg13079099	54974383	0.00727282	0.000333552
4	TRIM2	cg00381131	154073616	-0.0191619	0.000333793
5	ELOVL7	cg08463715	60050299	0.0166884	0.000334435
12	RP11-474D1.3	cg09288218	130554977	-0.113737	0.00033512
8	ERICH1	cg19994023	896972	0.0565442	0.000335965
13	MCF2L	cg03981246	113673774	-0.0259741	0.000336936
7	C7orf50	cg06009448	1102226	-0.0245116	0.00033783
1	RERE	cg20936321	8408752	-0.0363515	0.000337857
19	GRWD1	cg20146868	48948963	-0.00704699	0.000338331
14	CDCA4	cg21209020	105477645	-0.0188214	0.000338962
2	ORC4L	cg24157652	148779307	-0.0067265	0.000339291
14	PCNX	cg26358317	71354913	-0.0115959	0.000339773
3	MIR1284	cg11107873	70664328	-0.0177911	0.000340132
2	PCYOX1	cg10934870	70488000	-0.059977	0.00034046
6	GRM4	cg07699277	34004226	-0.0136448	0.000342001
8	GOLGA7	cg13171679	41258634	-0.0431175	0.000342198
17	PIGS	cg01471654	26899223	-0.0849722	0.000342339
18	RAX	cg26775191	56934834	-0.0146266	0.000342857
11	FRMD8	cg12245876	65172691	-0.0466132	0.000342969
15	CA12	cg16989822	63613314	0.010524	0.00034352
11	SYT9	cg23006065	7275791	-0.0393019	0.000344342
5	AHRR	cg25004427	326523	0.0244686	0.000344442
12	PPHLN1	cg19449969	42816769	0.0640821	0.000345646
7	PTPRN2	cg04214710	157602725	-0.00698739	0.000346028
17	AC003958.2	cg19321887	39558496	-0.0155232	0.000346192
10	MXI1	cg05140650	111966033	0.0933249	0.000347544
11	GPR83	cg26738987	94135029	-0.0757072	0.000347569
1	OR6K2	cg04237529	158671873	-0.0112798	0.000348113
2	STK39	cg08774104	168854864	0.0151739	0.000349963
7	C7orf68	cg11646757	128095699	-0.00833557	0.000351274
6	EYA4	cg13912545	133561649	-0.0437436	0.000351789
3	CCNL1	cg00976619	156876725	-0.0989046	0.000353147
1	AVPR1B	cg20295214	206226794	-0.0678313	0.000354229
22	PRAME	cg27303185	22901267	-0.0158725	0.000354372
2	TMEM247	cg26818573	46717839	-0.0298123	0.000354511
2	NCKAP5	cg16328548	134282102	-0.0644434	0.000354573
4	NHEDC1	cg19672271	103940878	0.0458248	0.000355487
12	ETV6	cg07986378	11898284	-0.0686679	0.000355727
1	PIFO	cg17443342	111887081	-0.0132314	0.00035679
6	NCRNA00171	cg01044849	30002723	-0.0415767	0.000356926
17	SOCS3	cg23629140	76309869	-0.0339824	0.000357366
1	GRHL3	cg14167629	24646046	-0.0406734	0.000357739
10	PPYR1	cg20491707	47083283	-0.0506457	0.000357832
2	ING5	cg22077686	242664024	0.00985762	0.000358597
5	ODZ2	cg09555364	167343339	-0.0383002	0.000361613
11	CUL5	cg26220419	107880052	-0.00572694	0.000361863
2	SH2D6	cg19958750	85660790	-0.0355063	0.000362535
6	FRMD1	cg23601495	168473054	-0.0601997	0.00036265
5	FAM53C	cg13023677	137675418	-0.0327571	0.000362819
19	IER2	cg18620262	13273653	0.00787425	0.000363934
3	SCN11A	cg02244028	38992200	-0.0266931	0.000364938
4	CCNA2	cg01854459	122745104	0.00571416	0.000365251
10	FGFR2	cg12763813	123278445	-0.0224191	0.000366099
12	TAOK3	cg16301036	118808298	-0.0705228	0.000366554
16	NUDT21	cg02941219	56485120	-0.00575119	0.00036718
6	SNAP91	cg07335294	84417933	-0.0091093	0.00036729
1	WDR8	cg06969979	3557200	0.0262655	0.00036912
7	TMEM176B	cg03964111	150498493	-0.1334	0.000369178
4	PDE6B	cg06444452	619635	-0.00973243	0.000370416
1	FGGY	cg23670353	59833489	-0.0409151	0.000371034
15	THSD4	cg23858537	72039838	0.0179222	0.000372479
2	MYT1L	cg09332960	1787990	-0.116621	0.000373267
5	KCNIP1	cg16317923	169816472	-0.0219619	0.00037442
11	PAK1	cg24536703	77183438	-0.0759134	0.000374571
17	NXN	cg17938919	849997	-0.0149498	0.000375248
9	PCSK5	cg21227325	78776599	-0.0481875	0.000375735
3	RFTN1	cg26792295	16540091	-0.0498606	0.000376781
8	CSPP1	cg24281422	67976473	0.010706	0.00037753
15	MIR5009	cg27083329	29210949	0.0652774	0.000377625
21	SYNJ1	cg00931235	34100309	0.00633107	0.000379387
9	LHX2	cg00938819	126807511	-0.0519134	0.000380243
2	LMAN2L	cg11517789	97402180	0.0336864	0.000381191
7	WASL	cg09761067	123388654	0.00583007	0.000382057
1	YTHDF2	cg07908197	29069012	-0.01081	0.000382061
15	CCPG1	cg19698399	55700718	-0.00478328	0.00038209
2	LINC00299	cg23079012	8343710	-0.0228832	0.000382237
7	GIMAP7	cg03800150	150216489	0.0446653	0.000383013
10	VAX1	cg26212180	118898082	-0.0228602	0.000384828
6	LY6G5C	cg03588325	31648948	-0.00836836	0.000386168
1	PTCHD2	cg13434312	11543556	-0.0370988	0.000387208
7	MRPS24	cg09608737	43909462	-0.0129472	0.000388997
13	ADPRHL1	cg12275871	114096262	-0.00682024	0.000389313
10	LRRC27	cg15537056	134170262	-0.0573223	0.000390759
17	ALOX15B	cg15799267	7942406	-0.0763591	0.000391257
4	ATOH1	cg02853616	94755787	-0.0407754	0.000391688
2	ALPI	cg08210297	233320854	-0.0278123	0.000393011
7	SP8	cg15087860	20816253	-0.0319007	0.000393541
10	MGMT	cg10567744	130829670	-0.0691789	0.000394065
5	MTRR	cg16602806	7870060	-0.0288611	0.000394188
13	MTIF3	cg03560416	28025757	-0.0671323	0.000395308
12	LINC00173	cg11364888	116920304	0.0149863	0.00039549
2	NLRC4	cg22805603	32490766	-0.034064	0.000395662
7	CREB5	cg22888958	28369855	-0.0341298	0.000395712
19	B9D2	cg25975823	41860824	-0.0179216	0.000396531
6	GPR110	cg09556286	47010177	0.0546982	0.000396736
14	NIN	cg12812165	51296728	-0.0138013	0.000398239
5	ZFR	cg11814087	32391135	-0.0485566	0.000399648
12	PXN	cg25946681	120654588	-0.020914	0.000400183
14	DEGS2	cg01000631	100610667	0.0460529	0.000401909
6	SYNGAP1	cg06373648	33401536	-0.0463249	0.000402261
14	HOMEZ	cg11201539	23707002	-0.0382745	0.000402324
8	LOC100130274	cg09754549	144790656	-0.128461	0.000402414
18	ONECUT2	cg24771804	55107755	-0.017432	0.000404254
3	LEPREL1	cg15260248	189829092	-0.0150335	0.000405555
11	H19	cg15269875	2018018	-0.0184193	0.00040556
3	TBCCD1	cg14506751	186288443	0.00356693	0.000405669
10	GRK5	cg02772663	121172898	-0.0545074	0.000405797
4	NHEDC1	cg10364301	103941205	0.0102176	0.000406631
3	KRBOX1	cg01990997	42977777	-0.0838221	0.000406992
2	B3GNT2	cg00055848	62422984	-0.00503317	0.000407881
8	PTK2B	cg16118367	27276153	0.00997862	0.000408081
16	XYLT1	cg16546017	17254594	0.0305576	0.000408142
2	ECEL1P2	cg27241845	233250370	-0.0805148	0.000408717
19	FCGBP	cg19103704	40440963	-0.0410453	0.000408766
1	MFSD2A	cg10101749	40420689	-0.00481919	0.000409707
6	NOX3	cg16095551	155816164	-0.0373504	0.000410832
14	ACOT6	cg13721930	74078708	-0.0228432	0.00041138
3	TKT	cg04002298	53230319	0.0240114	0.000411865
1	MATN1	cg23041162	31191128	-0.0104792	0.000412362
11	SIPA1	cg01640437	65405484	0.00806621	0.000412996
13	LPAR6	cg09750084	49005868	-0.0451947	0.000413877
7	ELFN1	cg18500431	1709489	-0.0169592	0.000414285
3	TSC22D2	cg03039008	150126185	-0.00683752	0.000414585
6	BTNL2	cg00978102	32375231	-0.0457676	0.000414889
14	EML1	cg27144368	100286635	-0.070061	0.00041547
1	PTCHD2	cg08243619	11561662	-0.0961715	0.000415921
2	NCL	cg02484744	232329245	0.00921155	0.000417108
2	MIR1244-3	cg20382867	12310085	-0.0261046	0.000417278
18	PPP4R1	cg14797438	9615155	0.00620036	0.00041745
9	CNTLN	cg14044465	16875612	0.0184553	0.000417728
17	CCDC57	cg16920238	80076378	0.0210621	0.000417812
17	BCAS3	cg17712818	59402087	0.0368946	0.000418027
17	ITGAE	cg24667510	3705631	-0.0333248	0.000418763
16	TK2	cg10472651	66555859	-0.0422573	0.000419881
8	XKR6	cg16299576	10872819	-0.0135407	0.000420072
4	AGXT2L1	cg23067351	109683730	-0.0205943	0.000421634
1	PDIK1L	cg17493193	26440896	0.0222726	0.00042168
10	RPP30	cg13920824	92631648	-0.00674749	0.000422327
22	AP1B1	cg06814814	29730282	-0.0112768	0.000422768
14	PIGH	cg19630102	68067023	0.0122861	0.000422809
18	SMAD7	cg13398027	46447840	0.00876342	0.000423477
1	CHIT1	cg22848646	203171499	-0.0454566	0.000423665
12	LOC116437	cg17962527	131648372	-0.0218806	0.000426645
4	PPARGC1A	cg11967111	24105842	-0.029836	0.000426872
11	C11orf46	cg17678115	30358274	0.0145121	0.000426962
6	PDE10A	cg22623236	165747969	-0.0146443	0.000427041
6	TFAP2A-AS1	cg19204131	10385320	-0.0340108	0.00042716
2	EFHD1	cg06749592	233498223	-0.00854961	0.000428464
10	KCNMA1	cg00566868	79255443	-0.01763	0.000429499
13	FGF9	cg25926358	22245174	-0.00516915	0.000430017
12	SLC39A5	cg12745325	56623942	-0.0619187	0.000430641
12	ALG10	cg05710090	34442705	-0.138562	0.000430783
17	ASB16	cg04300873	42254647	-0.0168139	0.00043186
2	SNED1	cg22635676	241975971	0.188439	0.000431879
6	DHX16	cg18906353	30640154	-0.0949686	0.0004322
22	IL17RA	cg01639201	17565750	0.00738425	0.000432278
19	CACNA1A	cg03242834	13317326	-0.0613403	0.000434913
4	POLR2B	cg24527945	57844915	-0.0111824	0.000435432
14	SDCCAG1	cg11767426	50319892	-0.0094091	0.000435928
10	CRTAC1	cg23245905	99735133	0.101464	0.000436018
4	CFI	cg06834035	110724834	-0.0208046	0.000437863
4	TRIML1	cg08726846	189204473	-0.0292145	0.000439199
2	CTNNA2	cg22350070	79738639	-0.0352302	0.000439364
19	ZNF331	cg07952047	54024110	-0.0130442	0.000439806
2	DCAF17	cg09586534	172290954	0.00776804	0.000440162
7	FAM40B	cg14581165	129072830	-0.0591995	0.000441396
2	SIX2	cg17016026	45203363	0.0805462	0.000441508
1	CASZ1	cg00003345	10816499	-0.0532199	0.000441795
6	GRM4	cg06068039	34031208	-0.0246124	0.000442744
3	NLGN1	cg21459053	173116161	-0.0212976	0.000443302
7	CHPF2	cg04382077	150935054	-0.0193696	0.000443869
10	SLC16A12	cg15620114	91296457	0.0947546	0.000444027
2	C2orf58	cg27141474	38358225	-0.0542204	0.000445319
1	MPZL1	cg04846203	167690438	-0.0240451	0.00044632
11	C11orf58	cg05512310	16761290	-0.0772962	0.000447227
4	STX18	cg26701920	4543974	-0.0059839	0.000447952
1	EPRS	cg03849754	220220103	-0.00593287	0.000448139
13	RASA3	cg24126698	114839662	-0.0381253	0.000448223
11	FDX1	cg18719294	110300575	-0.00809827	0.000448323
11	SIK3	cg19160629	116742145	-0.0268375	0.000450425
14	JUB	cg03508235	23445994	-0.0332089	0.000450786
17	ARHGAP23	cg17964505	36609863	-0.0305555	0.000451686
15	MCTP2	cg10081621	94808566	0.0251496	0.000452257
1	KIAA1751	cg12701697	1914707	-0.0448891	0.000452651
10	AFAP1L2	cg11453400	116165190	-0.0602555	0.000453196
12	CACNA1C	cg14898177	2486634	-0.0365944	0.0004556
20	PI3	cg19931348	43803224	-0.061212	0.000456817
6	FAM65B	cg13708298	24900051	-0.0498669	0.000457303
8	EPHX2	cg21437157	27346608	-0.0276247	0.000457733
13	A2LD1	cg18100153	101186537	-0.029939	0.000457962
6	FOXO3	cg07995200	108865761	-0.0444827	0.000458909
6	ADTRP	cg05372753	11804635	-0.0422806	0.000458973
6	JARID2	cg21641008	15319176	0.0154979	0.000459014
4	RUFY3	cg03218146	71569885	-0.0124388	0.000459049
19	PPP1R13L	cg01870249	45909277	0.00684616	0.000462543
1	SRP9	cg01077274	225865487	-0.0873267	0.000462965
3	MST1R	cg18129748	49941408	-0.0189515	0.000464671
7	PRRT4	cg16307409	128001636	0.0069473	0.000464729
12	FIGNL2	cg04407417	52228651	-0.0290241	0.000465347
2	B3GNT2	cg17253709	62442007	-0.0307471	0.000465551
12	LRCOL1	cg18833933	133185615	-0.0621298	0.000467326
4	SHROOM3	cg19999035	77355817	0.0399681	0.000467688
2	REEP1	cg24364398	86565216	-0.0286552	0.000468631
10	ADAMTS14	cg18886109	72514348	-0.0306677	0.000470563
3	CMTM6	cg16311740	32496659	-0.0236221	0.000470627
1	TMEM206	cg10196290	212587951	-0.011081	0.000471053
7	KCNH2	cg24491618	150649807	0.0411253	0.000473187
18	MBD2	cg11718707	51750159	-0.0229647	0.000473408
11	GALNTL4	cg15457005	11643754	0.0271271	0.000473613
4	BMPR1B	cg21574271	96051461	-0.0274221	0.00047405
17	SMARCE1	cg21774457	38800072	0.0230596	0.000474575
1	NFASC	cg08915824	204911863	-0.0617885	0.000476891
6	DOM3Z	cg00483886	31939797	-0.00910842	0.000477459
10	RBP3	cg01042100	48391548	-0.0398522	0.000479123
20	C20orf27	cg13144966	3748512	0.0059281	0.000479954
1	PDE4B	cg03915752	66802205	-0.0203685	0.00048095
1	GRHL3	cg18196063	24652248	-0.0317082	0.000480969
17	NME2	cg22932220	49244634	-0.00723589	0.000482205
1	USH2A	cg27566805	216596808	-0.0898185	0.000482637
1	SSBP3	cg19587237	54797076	-0.0299635	0.000482834
18	GALNT1	cg16741573	33233875	-0.0230356	0.000483575
12	TSPAN31	cg22027475	58138805	0.0149514	0.00048398
8	BMP1	cg01753327	22064885	-0.00848152	0.000484052
12	MSRB3	cg05475386	65723693	-0.0422837	0.000484944
19	KANK2	cg02815516	11306319	-0.0498074	0.000485019
7	TFPI2	cg07603382	93521153	-0.0514455	0.000485492
10	ITIH5	cg03091851	7617637	-0.0107116	0.000485702
8	DUSP4	cg20863282	29214263	-0.0123354	0.000485776
22	CHADL	cg16824126	41626394	-0.0369224	0.000485786
11	NEAT1	cg23523668	65194989	-0.0476844	0.000486195
19	KPTN	cg04293065	47987578	0.00489667	0.000486731
2	TSSC1	cg18760534	2964910	-0.0113468	0.00048686
7	CLDN15	cg08636573	100881842	-0.0624635	0.000486961
14	KIF26A	cg14543291	104618788	-0.00957404	0.000486993
9	MIR126	cg14420519	139515751	-0.032151	0.000487151
19	CAPN12	cg19645320	39222413	-0.029509	0.000489023
12	NT5DC3	cg08042322	104233595	0.0142912	0.000490343
3	PVRL3-AS1	cg19855559	110754331	-0.0416335	0.000492224
7	SDK1	cg11859398	3411503	-0.0595582	0.000492412
7	COL1A2	cg09525295	93906316	-0.0153754	0.000493136
2	FABP1	cg19217130	88427581	-0.0588052	0.000494214
12	RP11-474D1.3	cg26959380	130498820	-0.0149086	0.000495896
19	IL27RA	cg19510472	14142205	-0.0434662	0.000496763
3	TNIK	cg08698681	171091657	0.036275	0.00049875
11	LMO1	cg10605064	8290815	-0.0984322	0.000499272
16	FOXF1	cg06523022	86541766	-0.0112504	0.000499306
19	ZNF556	cg13753868	2865997	0.0272266	0.000499866
1	C1orf127	cg12275285	10888566	0.0805926	0.000500375
12	ATF7IP	cg04643437	14518655	-0.0253504	0.000500719
12	FAIM2	cg19202886	50288819	-0.0229875	0.000500917
4	SCARB2	cg02354107	77135186	-0.00792747	0.00050125
2	STK25	cg08129953	242448802	-0.0573724	0.000501337
5	DBN1	cg07388801	176900792	-0.00866603	0.000501346
11	UPK2	cg08474929	118810923	-0.0254839	0.000504908
11	C11orf24	cg06053862	68028857	-0.0230102	0.000505502
1	HPCAL4	cg25031380	40157119	0.00518839	0.000505507
5	CCDC152	cg02741305	42755556	0.0148055	0.000506941
13	COL4A2	cg11096515	111062287	-0.114295	0.00050793
12	EFCAB4B	cg00573623	3724731	-0.011529	0.000509251
15	MIR629	cg05206657	70328301	-0.0596442	0.000509333
4	ADAMTS3	cg19475535	73434780	-0.00980801	0.000511501
11	TRPM5	cg12576557	2441080	-0.0199272	0.000515581
6	HLA-DPA1	cg10141174	4482883	-0.0258614	0.000517371
19	TTC9B	cg13944099	40723232	-0.0493821	0.000519922
14	CTAGE5	cg03092548	39736835	0.00463091	0.000520246
11	NEAT1	cg15920975	65194933	-0.0626304	0.000520385
17	CYB561	cg18499750	61511735	-0.0430667	0.000520922
3	FYCO1	cg18004856	46029278	-0.0213968	0.000522063
10	IFIT2	cg06092948	91061294	-0.0111582	0.000522166
6	DAAM2	cg02386599	39769542	0.0581515	0.00052356
4	NHEDC1	cg21197425	103940854	0.0595168	0.000523889
8	XKR4	cg09524907	56014406	-0.0300639	0.000524475
3	CSPG5	cg09434670	47620543	0.0116419	0.000524642
12	TCTN1	cg11961237	111052267	-0.0989642	0.000524926
6	THBS2	cg00500498	169653935	-0.0379239	0.000525224
5	OTP	cg22551546	76916591	-0.113509	0.000525327
12	LPCAT3	cg10044431	7114706	0.00910067	0.000525835
1	ARHGEF10L	cg13299927	18019701	-0.0244246	0.000526309
8	LOC100132891	cg01300105	72599552	-0.0128081	0.000527337
15	MYO5C	cg01868896	52581521	0.0285276	0.000527398
7	SERPINE1	cg11353706	100774810	-0.0673161	0.000529344
5	RGMB	cg17369513	98121165	-0.0138367	0.00052996
18	COLEC12	cg16943083	500817	0.0188321	0.000530229
14	FNTB	cg22973974	65453433	0.0080658	0.00053048
18	VAPA	cg20670923	9915771	-0.0343876	0.00053102
7	RNF133	cg07959771	121956740	-0.0205876	0.000532394
17	NTN1	cg16263848	9018806	-0.0592187	0.00053251
22	2016-09-03	cg25756166	42372528	0.00679265	0.000532651
15	KLF13	cg02964434	31617537	-0.0381824	0.000534096
12	DGKA	cg02330507	56333313	-0.0270593	0.000534254
2	XRCC5	cg00723275	216973091	-0.0184152	0.000535014
6	TRERF1	cg24705010	42229503	-0.0157208	0.000535419
19	PPFIA3	cg09862733	49631106	-0.0789749	0.000538149
12	FBRSL1	cg10047181	132972696	0.0149443	0.000539083
8	LINC00293	cg24849475	47109311	0.0392064	0.000540806
11	C11orf41	cg03479289	33563377	-0.0361168	0.000542505
11	MIR4686	cg18108946	2206268	-0.0517216	0.000543052
12	LRCOL1	cg21327872	133161839	-0.0281238	0.000543392
17	ZZEF1	cg09695851	3907499	-0.0475299	0.000544508
21	MX1	cg16785077	42791867	-0.0389065	0.000545736
17	C17orf53	cg08873255	42219253	0.0104228	0.0005462
22	RASD2	cg23251122	35947995	0.0151593	0.000546842
13	CYSLTR2	cg21586223	49227121	-0.0410247	0.000547089
10	RGS10	cg17075865	121287467	0.0115451	0.000547618
18	GATA6	cg26987699	19757890	0.0328474	0.000548173
7	MAD1L1	cg11870042	2060040	-0.0641542	0.000549466
19	MOBKL2A	cg20152841	2073190	-0.0389666	0.000549926
8	DGAT1	cg07086847	145550618	0.00687717	0.000550212
2	LIPT1	cg26064155	99771622	-0.0101166	0.000551899
6	PRPF4B	cg02682829	4021363	-0.0101878	0.000552858
11	ETS1	cg09915500	128418949	-0.0206547	0.000553064
17	NXN	cg11123583	744766	0.0258563	0.00055416
2	LINC01114	cg10139947	105274698	-0.0624702	0.000554567
11	NUCB2	cg00218631	17298064	0.0103681	0.000556363
5	ZFYVE16	cg18376227	79707092	0.0149009	0.000558164
2	SPTBN1	cg04072768	54683502	0.0170728	0.000559042
10	LGI1	cg13858227	95517463	-0.0835275	0.000560633
13	POSTN	cg23202139	38155024	-0.0385627	0.00056089
9	LOC401557	cg14404481	138134973	-0.0249473	0.000561106
12	NTN4	cg22828900	96184787	0.019838	0.000561249
3	TGFBR2	cg12926720	30647773	-0.0239496	0.000561297
1	C1orf127	cg21116077	10920786	0.0750043	0.000561614
4	PRDM8	cg07857469	81107185	-0.036417	0.000561793
22	COMT	cg11712482	19928667	-0.0360227	0.000561973
11	LRRC32	cg01439670	76381165	-0.0637256	0.000562607
22	GNB1L	cg03588812	19777109	-0.00945481	0.000563453
15	MESP2	cg00154986	90320609	-0.0386519	0.000564367
11	MUC6	cg21340815	1025253	-0.0444052	0.000565083
15	TMED3	cg17825070	79614659	-0.0115188	0.000566154
21	IFNGR2	cg20817150	34776492	-0.0189843	0.000566311
7	LOC441204	cg24421397	26488474	-0.0541793	0.000566705
10	KLF6	cg07339393	3789537	0.00740525	0.000566755
14	SLC25A21	cg22930445	37641134	-0.0246385	0.000566901
11	CUGBP1	cg13308137	47528955	-0.0254989	0.000567504
6	SAMD3	cg02227813	130524018	0.052226	0.000567536
1	MMEL1	cg24688471	2542815	-0.0392243	0.000568813
13	VPS36	cg04381712	53024905	0.012487	0.00056956
13	DACH1	cg12247968	72441711	-0.0152972	0.000570075
13	MIR5006	cg09244312	42120657	-0.0420102	0.000571915
6	AIM1	cg04067276	106958303	-0.0115351	0.000572346
5	LINC01019	cg19598479	3180947	-0.0189489	0.000572761
2	ARID5A	cg02085953	97202260	-0.0235495	0.000573272
12	METTL7A	cg01425054	51318781	-0.0101688	0.000573559
10	PDE6C	cg04816733	95363695	-0.0139394	0.000573631
17	VPS53	cg11782729	576564	0.0118097	0.00057404
2	MYCN	cg06520300	16081824	-0.017355	0.000575031
19	EPOR	cg19354579	11493920	-0.0297153	0.000575453
17	SMCR9	cg10697491	17287344	-0.0351648	0.000575702
6	ATF6B	cg22302772	32087080	-0.031231	0.000576132
14	TCL6	cg18114811	96116699	-0.0631105	0.000578659
16	CRISPLD2	cg08423857	84840454	-0.134109	0.00057911
10	NPM3	cg00651087	103539519	-0.0273359	0.000579246
11	FGF19	cg05159438	69515681	-0.0360015	0.00058001
12	PAH	cg16085568	103311088	-0.0235035	0.0005826
17	TMEM132E	cg01107136	32964846	0.0522837	0.000584163
4	MIR5091	cg07661848	13656017	-0.00757811	0.000584461
10	WAC	cg02392124	28876249	-0.0505659	0.000584884
8	MTSS1	cg10351284	125617225	-0.0334636	0.000585354
5	WDR41	cg01027498	76788287	0.00755099	0.000585401
7	FBXL18	cg02356002	5521483	-0.0287974	0.000586461
1	PROK1	cg27230882	110976749	-0.0414263	0.000587273
2	HAAO	cg20289949	43019614	-0.0111775	0.000589409
17	ATP5G1	cg25495775	46970705	-0.0083142	0.000589857
7	MAD1L1	cg15048972	2028858	0.0187713	0.000591282
16	TFAP4	cg04446303	4322834	-0.0135654	0.000591805
1	PPM1J	cg03602124	113258101	0.0122421	0.000591825
8	NKX2-6	cg13021619	23563859	-0.0220292	0.000593392
11	C11orf21	cg11525052	2321955	-0.0328852	0.000593839
1	MIB2	cg25311963	1546691	-0.0536185	0.000594972
5	SUB1	cg12421602	32475093	-0.0200666	0.000595133
6	FLOT1	cg24000189	30710425	-0.00464508	0.000595261
17	NAT9	cg09489234	72769152	-0.0137984	0.000595322
14	KLHDC1	cg10510891	50159699	0.0039729	0.000597249
6	ZC3H12D	cg18082788	149806339	-0.0746954	0.000598904
1	H6PD	cg02276314	9301104	-0.0417745	0.000598934
1	FBXO44	cg04290747	11715197	-0.0237257	0.000600454
10	ZMIZ1	cg23084416	80936005	-0.0435995	0.000600819
13	MBNL2	cg16605982	97762345	0.00985562	0.000601918
3	TMEM108	cg15961993	132930478	-0.0226084	0.000602154
12	MGP	cg13302154	15039432	-0.0644792	0.000602221
12	PRMT8	cg00059053	3602162	-0.0136524	0.000602264
5	ENC1	cg20969424	73690902	-0.0296322	0.000602625
11	UBASH3B	cg03463948	122612858	-0.0491934	0.000602778
22	C22orf9	cg03776042	45633117	-0.0201602	0.000602788
5	SLC9A3	cg04764584	505985	-0.0692838	0.000605265
2	LTBP1	cg26672287	33391915	0.0343839	0.000605678
17	NTN1	cg13874654	9019336	-0.06333	0.00060755
2	RPS7	cg14240768	3622594	-0.0508449	0.000607784
6	SKIV2L	cg26525568	31929592	-0.0134747	0.00060849
1	ACOT11	cg03389907	54954187	-0.00725055	0.000609716
16	XYLT1	cg07430315	17614322	-0.00862634	0.000610075
3	LOC344595	cg11292769	106958152	-0.0460312	0.000611115
2	ACCN4	cg14527333	220381808	-0.0178874	0.000611233
14	DYNC1H1	cg14129790	102510790	-0.0252376	0.000611567
18	CTAGE1	cg20983609	20143323	0.0106462	0.000611602
5	FOXD1	cg02680979	72733660	-0.0204423	0.000611652
7	SEMA3A	cg05807420	83314331	0.0645374	0.000613529
15	NIPA1	cg20601319	23037637	-0.0280905	0.000613754
1	TNFRSF9	cg08840010	8000314	-0.0443431	0.000616718
11	KCNQ1OT1	cg26963277	2722407	-0.0433402	0.000617106
2	KCNS3	cg27365825	18059130	-0.0188491	0.00061841
11	H19	cg22172494	2017362	-0.0582455	0.000618768
8	TDRP	cg12686441	436693	-0.0591592	0.000619229
21	C21orf33	cg18749043	45586634	-0.0157979	0.000620276
21	DOPEY2	cg02919814	37666008	0.0246008	0.000620612
1	NFIA	cg07813031	61298421	-0.0265178	0.000620936
15	ISLR	cg17258195	74466337	-0.0108029	0.000622108
7	KCNH2	cg16107105	150646704	0.0405304	0.000622505
15	RHOV	cg26491425	41166632	-0.0118596	0.000622943
8	NIPAL2	cg15264255	99306718	-0.0117794	0.000623285
11	CCDC81	cg18282849	86085694	0.0350565	0.000623663
16	CPNE2	cg06880930	57147300	-0.0118951	0.000623778
8	PCAT1	cg21493727	127938624	-0.0441836	0.000624992
9	FNBP1	cg13399952	132652889	-0.0128902	0.000625261
9	DAPK1	cg13752933	90114755	-0.0235803	0.000625389
2	CYP1B1	cg06861880	38303794	-0.00707724	0.000625549
4	GRID2	cg16664455	94125068	-0.0180672	0.000625579
6	LOC285740	cg09736194	143883224	-0.0413525	0.000626857
6	LYRM4	cg14487039	5145161	-0.00840246	0.000627491
6	GNL1	cg14576407	30509405	-0.00728514	0.000627543
7	MIR129-1	cg02301128	127792165	-0.0137267	0.000627696
4	CYTL1	cg22732126	4993033	-0.040479	0.000627771
10	ASB13	cg22851864	5688470	-0.1107	0.00062844
4	PPARGC1A	cg05068848	23335733	-0.0221354	0.000629698
11	CORO1B	cg19544441	67211701	-0.0235355	0.000629838
21	DYRK1A	cg15714321	38739180	-0.0291532	0.000629907
5	NR3C1	cg06952416	142781736	0.0224954	0.000630169
7	CREB3L2	cg15975598	137665118	0.0199427	0.000630546
20	LOC100288797	cg01000812	2796844	-0.0259582	0.000632172
10	DIP2C	cg23081284	468670	-0.0132826	0.00063276
10	FLJ37201	cg00221993	91434745	0.00615422	0.000633443
8	C8orf22	cg12137156	49985021	-0.0162515	0.000634102
2	LOC100630918	cg12450823	85752248	-0.0371768	0.000634341
15	PRC1	cg01213445	91537450	0.0108056	0.000634945
12	NAV3	cg27094834	78007586	-0.0767948	0.000636206
21	MX1	cg26312951	42797847	-0.0719435	0.000637364
3	DBR1	cg24959158	137893270	-0.00655798	0.000637531
3	EIF4E3	cg18193148	71686895	-0.0407199	0.000637783
15	TMEM87A	cg12020433	42566343	0.0560696	0.000637824
4	CPZ	cg10281378	8651225	0.0384704	0.000637836
8	LINC00293	cg05682742	47867238	0.0175249	0.000638345
1	KIAA1026	cg04080625	15426634	-0.0340836	0.000638928
13	SOX1	cg23524354	112874850	-0.0605404	0.000639254
20	SOX12	cg26726589	306364	0.0150681	0.000639684
1	AGRN	cg07407159	979484	0.0214508	0.000639734
6	ZC3H12D	cg18951352	149806077	-0.0563829	0.000640767
1	KIAA0494	cg06824199	47157809	0.0244657	0.000642107
15	ARNT2	cg13805518	80697783	-0.0566129	0.000642244
16	JPH3	cg01981606	87678214	-0.0189187	0.000643254
10	ZMIZ1	cg10812439	80862771	-0.0542166	0.000643434
19	GNG7	cg08481112	2544100	-0.0511346	0.000644005
11	CD44	cg25096745	35195513	-0.0482524	0.000644009
10	BAG3	cg17076667	121418050	-0.0757554	0.000645287
6	CDKN1A	cg18900812	36646127	-0.0559732	0.000646675
3	COL6A6	cg01980311	130235479	-0.121595	0.000648235
2	IGFBP2	cg20728156	217499344	-0.0369568	0.000648551
2	OLA1	cg15754878	174917344	-0.0170736	0.00064997
7	ZNF786	cg08628565	148762621	0.0089844	0.000650155
21	PDE9A	cg15169265	44074649	-0.0115334	0.000650383
11	MUC2	cg06756217	1092321	0.011163	0.000651175
7	IGFBP3	cg05083496	45961849	-0.0265378	0.000651391
6	THEMIS	cg27232401	127977312	0.0239512	0.000652623
1	RFWD2	cg07205154	176147105	0.0390251	0.000654351
2	UXS1	cg00096307	106761754	-0.032377	0.000654492
1	CASZ1	cg05767489	10725218	-0.0175179	0.000654943
15	SYNM	cg05951351	99658349	-0.0201237	0.000655586
2	LOC100630918	cg23150604	85732147	-0.0100556	0.000655973
10	AFAP1L2	cg06346505	116164640	-0.0414962	0.000657949
18	MEP1B	cg12602653	29769853	0.0184073	0.000659508
17	LOC404266	cg02293936	46671298	-0.0125248	0.000660237
14	KIF26A	cg00687612	104625920	-0.0144226	0.000661366
8	TSPYL5	cg13249519	98307155	-0.0177745	0.000661522
10	NKX2-3	cg13544333	101287381	-0.0337525	0.000662103
1	GADD45A	cg07373957	68148896	0.017476	0.000662586
19	PNMAL1	cg21988244	46975062	-0.107838	0.00066274
15	EHD4	cg03539039	42263995	-0.00786193	0.000664159
3	AZI2	cg11022985	28390830	-0.0052155	0.000665421
17	MED24	cg26628907	38195238	-0.0410413	0.000665833
5	SLC1A3	cg12962599	36607024	0.0311568	0.000666458
2	IKZF2	cg01774108	214016113	-0.0203968	0.000667347
6	TRIM27	cg24401489	28859583	-0.0160242	0.00067098
5	HMGXB3	cg05382565	149380781	0.00581379	0.000671298
19	ZFP112	cg25465322	44860658	-0.0491897	0.000671466
16	ZDHHC1	cg03623111	67430099	-0.0324175	0.000671604
1	LCE6A	cg23624133	152816168	0.0172264	0.000671792
4	FAM184B	cg08595656	17723733	-0.0271551	0.000671848
5	ANKRD33B	cg02117271	10618513	-0.0330346	0.000672369
7	PON3	cg25879118	95026672	-0.0107464	0.000672513
6	ZC3H12D	cg00073460	149806502	-0.102355	0.000673945
2	LINC01115	cg08748184	741075	-0.0339666	0.000674126
11	KCNQ1OT1	cg16556677	2722401	-0.0510047	0.000674672
17	PRKAR1A	cg07425204	66511183	-0.0422747	0.000675897
13	MIR15A	cg21683783	50624746	-0.016058	0.000676661
10	LINC01164	cg25144149	133317423	-0.0690781	0.000678547
8	MAFA	cg06187336	144513898	-0.0844384	0.000678911
14	AMN	cg04398950	103395423	-0.0290015	0.000680136
5	IRX2	cg02397368	2564206	-0.0758175	0.000680976
19	PAK4	cg24710020	39670008	-0.033557	0.000681851
1	HMGCL	cg21696012	24131000	-0.0448936	0.00068195
11	FRMD8	cg03844308	65156020	-0.019508	0.00068315
17	CACNA1G	cg22383874	48670670	-0.0502097	0.000685408
4	PDE6B	cg22438522	646293	-0.0138829	0.000685641
16	RAB11FIP3	cg16697493	476419	-0.00866632	0.000686382
12	SLC6A15	cg14449051	85306474	-0.0206397	0.000687168
8	EYA1	cg24611608	72274615	-0.0373819	0.000687293
2	ORC4	cg12453623	148394181	-0.0376906	0.000687359
8	LRRCC1	cg05691468	86019643	-0.00689421	0.000688331
22	ODF3B	cg20098015	50971140	-0.064463	0.000688474
22	LOC388906	cg13836638	42679804	-0.00645308	0.000688666
3	C3orf14	cg22751696	62305147	-0.0212845	0.000689646
4	NFKB1	cg03464689	103422429	-0.00833229	0.000689786
2	CYP27A1	cg26104932	219647360	-0.0638032	0.000690577
17	RDM1	cg13328771	34255494	0.0137495	0.000691246
15	GRINL1A	cg18819978	57998711	-0.00606129	0.000692358
21	DSCAM	cg08056957	42213945	-0.0136176	0.000692588
2	MFF	cg04482948	228190415	-0.00426476	0.000694678
8	RAB11FIP1	cg14774440	37730745	-0.0447064	0.000695519
11	ZDHHC13	cg02265742	19127032	-0.0662974	0.000696636
19	PAF1	cg02406092	39876337	-0.0350261	0.000699504
1	MYCBP	cg01562897	39339986	-0.0524155	0.000699579
2	ACTR2	cg26645063	65454766	0.0118725	0.000699884
20	FAM65C	cg27585822	49253552	-0.0290107	0.000700904
11	BATF2	cg09278980	64739343	-0.0506833	0.00070098
11	TSPAN18	cg04898130	44810532	-0.0144251	0.000701096
10	SLC16A12	cg22591480	91296252	0.0378182	0.000702859
1	RCSD1	cg07012484	167619748	-0.0078931	0.000703384
1	DISP1	cg02150344	222987721	0.00939035	0.000704483
14	CHURC1	cg04716996	65380577	-0.149809	0.000704989
10	PDCD11	cg07086898	105155966	-0.00655109	0.000706848
7	NUPL2	cg22176042	23221929	0.00855844	0.000707338
1	UFC1	cg10121816	161123804	-0.00597709	0.000707955
19	LILRB5	cg03688987	54761178	-0.0403243	0.000708561
6	RPS10	cg19189310	34393779	0.0140085	0.000709824
2	MIR4268	cg09306194	221140642	-0.0193623	0.000712147
20	CDH22	cg14862395	44879700	-0.0367265	0.000712176
10	LINC00841	cg18576552	44434381	-0.0139524	0.000712554
11	CXCR5	cg12678834	118753662	-0.0370801	0.000713628
19	C19orf84	cg08598722	51901391	-0.00830264	0.000715584
2	RAB17	cg23404528	238480887	0.0108024	0.00071589
19	LASS4	cg02887374	8327065	-0.0166979	0.000716053
4	LRPAP1	cg24690404	3507205	-0.017527	0.000716925
17	SUPT6H	cg25026715	26989248	0.021749	0.000717628
5	ZBED3	cg22051204	76373803	-0.0639159	0.000718022
1	CASZ1	cg04622001	10847594	-0.0283396	0.000719526
7	ELFN1	cg19319558	1793191	0.0646196	0.00071955
4	GALNTL6	cg09232805	173935615	-0.0393788	0.000719558
2	SULT1C4	cg16528895	108994311	-0.0431985	0.000720346
3	TFRC	cg11087101	195809593	-0.0390849	0.000721336
7	KIAA1324L	cg21086503	86595900	-0.0342382	0.000721997
4	LRAT	cg23676439	155663836	-0.014462	0.000722159
8	LZTS1	cg25306432	20104343	-0.0142621	0.000723219
2	ITM2C	cg02074116	231712981	-0.0405846	0.000724614
8	EFR3A	cg24184792	132919238	-0.0671452	0.000725548
13	ATP12A	cg23781398	25254512	-0.0154385	0.000725962
3	GRK7	cg12668399	141516458	0.00580855	0.000729046
8	LOC731779	cg27485152	142311034	0.0100176	0.000729212
12	SHMT2	cg26220528	57623348	0.00842129	0.000729968
8	MAFA	cg08181610	144513160	-0.0221165	0.000730683
12	CPM	cg12440069	69358016	-0.0132773	0.000731597
3	IL12A	cg03759346	159744064	-0.0322895	0.000731898
21	DYRK1A	cg19988492	38807712	-0.04928	0.000732466
3	CADPS	cg15957055	62861055	-0.0363238	0.000732476
16	LINC00917	cg26757472	86387131	-0.0630765	0.000734303
3	PA2G4P4	cg08980237	156534860	0.00477074	0.000735789
8	RSPO2	cg13959440	108767862	0.0170024	0.000736389
2	SIX2	cg04362586	45231782	-0.0180075	0.000736999
4	MYOZ2	cg26689203	120061211	-0.00954577	0.000738532
13	SOX21	cg11762968	95354190	-0.0374979	0.000738771
10	ANKRD22	cg02538681	90611911	-0.0418072	0.000739244
1	LDLRAP1	cg04344749	25871814	-0.0281277	0.000739439
6	C6orf122	cg04674406	170194529	-0.0518562	0.000740788
7	2016-09-07	cg05506029	36011029	0.0355627	0.000742176
15	BLM	cg25857018	91260385	-0.00818555	0.000742847
16	IFT140	cg03400274	1610465	-0.0275407	0.000744109
1	COL11A1	cg27229407	103572615	-0.0135688	0.000745534
4	ZNF827	cg06214807	146858930	-0.0107024	0.000746064
3	FAM194A	cg13683440	150421878	0.00584952	0.000747925
17	MAP2K4	cg25237720	11925041	-0.0330171	0.000748359
17	FSCN2	cg07147383	79497869	-0.038038	0.000748435
11	ZC3H12C	cg04064998	109786133	-0.137774	0.000749643
17	COL1A1	cg14562086	48279265	-0.0375882	0.000750107
10	PRLHR	cg16537224	120350338	0.0268764	0.000750542
20	HSPC072	cg17358530	18774589	-0.0432747	0.000754011
12	SLC39A5	cg03654895	56631575	-0.0186099	0.000754872
22	C22orf34	cg03455736	49882497	0.0254378	0.000755843
1	TRIM62	cg00092992	33596100	0.0387054	0.000756123
5	C5orf41	cg25379161	172482777	-0.0266251	0.000756323
2	KCNF1	cg25714252	11070645	-0.012864	0.00075665
16	CBFA2T3	cg04609959	88980609	-0.00847697	0.000756804
1	PLA2G4A	cg23069648	187360078	0.0194322	0.000757085
20	ZCCHC3	cg10789749	276888	-0.0288847	0.000757192
16	KCNG4	cg10117207	84270722	-0.0193715	0.000758373
17	JUP	cg11638878	39925356	-0.0104078	0.000758723
17	ABR	cg11864326	942320	-0.0170578	0.000759416
19	ZNF709	cg01274826	12596128	-0.032682	0.000759641
18	PIAS2	cg05796338	44497499	-0.00365734	0.000760515
16	GINS2	cg08830355	85722664	-0.00624199	0.000760937
6	TIAM2	cg06535156	155538055	-0.0424362	0.000761811
8	TRAPPC9	cg09819539	140717629	-0.0632428	0.000762302
7	NRF1	cg19678561	129252859	-0.00462128	0.000762356
16	PRR25	cg04784519	854439	-0.0354333	0.000765815
4	PRDM8	cg04235768	81118343	-0.0771374	0.000766986
12	LOH12CR1	cg22859679	12509725	-0.0240541	0.000768396
17	SPAG9	cg05526498	49012893	-0.0340373	0.000771278
16	ADCY9	cg05765011	4103225	-0.0429922	0.000771569
12	ATXN2	cg06923988	112035285	-0.0195964	0.000772325
6	TIAM2	cg09364590	155537901	-0.0440423	0.000772782
6	RREB1	cg07090714	6857062	-0.0415436	0.000773203
18	SPIRE1	cg08755622	12434096	-0.0168086	0.00077494
2	LRRFIP1	cg19269264	238600693	0.0211164	0.000775347
2	LOC285074	cg25164495	87304216	0.00592263	0.000775773
4	NKX3-2	cg07937271	13542719	-0.030822	0.000776687
17	NBR1	cg16393688	41322492	-0.00563043	0.000777339
18	IMPA2	cg26586027	12068363	-0.0678162	0.000780457
1	ATPIF1	cg16834431	28562368	-0.00705134	0.000780695
11	ASAM	cg13153466	123008499	-0.121516	0.000780867
7	KIAA1324L	cg19961013	86586185	-0.0172037	0.000784473
2	ITSN2	cg14682878	24583458	-0.00680492	0.000784576
12	CDK4	cg16807911	58145918	-0.0426797	0.000787543
22	GGA1	cg01193506	38004378	-0.00455777	0.000788213
3	CRTAP	cg07761842	33155244	-0.00455514	0.000788891
15	ANKRD63	cg10316525	40572137	0.0146484	0.000789921
13	ATP11A	cg12230889	113512466	-0.00802112	0.000789987
11	MADD	cg19126615	47290188	-0.0435721	0.000791246
22	A4GALT	cg23234820	43089041	-0.0141408	0.000791545
12	STX2	cg15698568	131200725	-0.0133667	0.000793195
19	SLC5A5	cg23222039	17982708	-0.0183946	0.000795728
4	ING2	cg27037990	184427250	0.00966799	0.000796059
4	HGFAC	cg20362529	3451104	-0.0122808	0.000796673
2	CHN1	cg19705386	175660591	-0.0431616	0.00079897
17	DPH1	cg23269922	1945135	0.00571905	0.000799111
11	SIK2	cg24368962	111570978	0.0198366	0.000799641
6	TMEM14A	cg02442745	52535943	0.00599146	0.000800003
5	SHROOM1	cg08260658	132155330	-0.0237184	0.000800364
4	PRDM8	cg04343891	81106663	-0.0216154	0.000801306
2	TTC27	cg21992501	32872637	-0.0342041	0.000801356
12	KCNA6	cg02722637	4922070	-0.084795	0.00080176
5	FLT4	cg17016847	180073137	-0.0405492	0.000802396
17	SLC5A10	cg04585390	18918311	-0.0398031	0.000802743
2	RBM43	cg07201475	151768348	-0.068192	0.000803747
14	GSC	cg23697093	95331466	-0.0324598	0.000803846
4	GABRA2	cg23676588	46392526	-0.021849	0.000804698
15	KLHL25	cg06527213	86315211	-0.0371938	0.000805308
1	ADAMTSL4	cg09622957	150521190	-0.00810737	0.000805963
12	RAPGEF3	cg20563854	48152399	-0.0266809	0.000806033
7	KIAA1549	cg04612276	138554322	-0.0191778	0.000807415
13	RNASEH2B	cg19349999	51487527	-0.0411899	0.000807499
1	SLC41A1	cg03046812	205781722	-0.0130079	0.000808343
11	SORL1	cg10746778	121460778	-0.0568315	0.000809673
7	CALD1	cg08698854	134575306	-0.0205801	0.000810288
13	LATS2	cg22896619	21513986	-0.0148323	0.000810957
3	ZBTB38	cg24332411	141030375	-0.0124039	0.000811075
6	SLC39A7	cg04285378	33168180	0.00974396	0.000813549
3	IL17RD	cg09614565	57199533	-0.00475006	0.000813846
5	LARP1	cg06460883	154137632	-0.00763897	0.000814158
1	ADAMTSL4	cg04863713	150521201	-0.0141415	0.0008143
12	MDM1	cg23741982	68726228	-0.00608522	0.00081505
11	SCGB2A2	cg12833018	62037564	-0.0422658	0.000815054
11	SSSCA1	cg17120908	65337727	-0.0231875	0.000815277
9	GSN	cg14186336	124045139	-0.0334178	0.000815441
1	ARID1A	cg21454760	27087961	-0.0429012	0.000816056
8	MTDH	cg26346210	98610507	-0.0485236	0.000817546
1	HIPK1	cg08864035	114471711	0.00516959	0.000817916
11	MALAT1	cg08830300	65246463	0.00601199	0.000818371
12	UNG	cg15399604	109535328	-0.00700604	0.000819177
6	RGL2	cg23828242	33260034	-0.0198716	0.000820551
11	CDC42EP2	cg07477137	65083332	-0.0118893	0.000820841
6	TRIM39	cg08520429	30309977	-0.0183833	0.000823712
1	PGBD5	cg00428296	230513970	-0.0126897	0.000824684
17	HOXB7	cg17468987	46688448	0.0124654	0.000825482
5	CSF1R	cg04569804	149493814	0.0200955	0.000826975
6	THBS2	cg25728699	169614449	-0.0119961	0.000827645
12	ALG10	cg09487985	34484805	-0.0400051	0.000828488
22	ADRBK2	cg21025551	25960696	-0.00519731	0.000828765
3	TM4SF4	cg04121771	149191624	-0.044051	0.000828785
2	NFE2L2	cg26271591	178125956	-0.0613151	0.000828817
6	RAB23	cg15119316	57086154	-0.0184094	0.000829104
4	GPR125	cg08034505	22437783	-0.0291835	0.000830042
1	CDC7	cg07017454	92011979	0.0135254	0.000832397
17	GPRC5C	cg12776171	72442928	-0.0346321	0.000832626
8	EFCAB1	cg14309008	49340641	-0.0233595	0.000832724
3	SDHAP1	cg00892742	195648562	-0.0173464	0.000833589
10	ZNF365	cg26891494	64278743	-0.0342041	0.000834064
11	B4GALNT4	cg15451729	364805	-0.0105632	0.000834496
17	IGF2BP1	cg07738730	47077165	-0.083432	0.000835799
14	MIR3545	cg26027442	104580345	-0.0357566	0.000837813
5	ANKRD33B	cg03235179	10566165	-0.0555862	0.000837998
1	PEX10	cg20823695	2345410	-0.0394946	0.000838351
11	KCNQ1OT1	cg01744331	2722358	-0.0303293	0.000838573
16	ACSF3	cg00169897	89098782	-0.00829671	0.000842026
17	KIAA0664	cg08286785	2607736	-0.0224355	0.000844451
1	VWA5B1	cg15677883	20658462	-0.0102741	0.000847317
7	HOXA7	cg20725013	27195036	-0.0174748	0.000847342
16	CRISPLD2	cg02844852	84840283	-0.116609	0.000847833
4	CCSER1	cg12516669	91045103	0.0156859	0.000848808
19	LGI4	cg27316970	35615638	-0.0137484	0.000849104
9	ABCA2	cg02820283	139912268	-0.0299354	0.000849109
3	P4HTM	cg07226813	49044374	0.0106537	0.000849274
3	SLC15A2	cg18636558	121613703	-0.035278	0.000849803
1	SEC22B	cg06767025	145110972	-0.0164586	0.000850653
19	NFKBID	cg11875500	36391588	-0.0149732	0.000850781
2	KIF1A	cg10160023	241714550	-0.0223386	0.000851318
1	KIF17	cg04423622	21023073	-0.0290868	0.000851441
11	TRPM5	cg14200465	2441045	-0.0118273	0.000851716
5	ADAMTS2	cg25554190	178548700	0.0278171	0.000852139
19	ZNF702P	cg27300156	53469500	0.0133165	0.000854693
3	CASR	cg11008866	121902442	-0.137658	0.000856443
2	MREG	cg14056881	216879099	0.0277897	0.000857013
1	RD3	cg12483927	211667682	0.0147254	0.0008577
13	GRTP1	cg04039119	113987285	0.0233501	0.000858358
1	TGFB2	cg06899755	218520325	-0.0219082	0.000859193
12	UNC119B	cg21892295	121157589	-0.0394513	0.000859853
2	FOXD4L1	cg16839353	114256421	-0.0259095	0.000860053
1	GLIS1	cg09007354	54100163	-0.0397498	0.000862101
12	IFLTD1	cg13134916	25707564	-0.0309646	0.000862541
6	TRIM31	cg22198853	1594411	0.0618268	0.000862572
19	HMHA1	cg24852713	1083423	-0.0256498	0.000864184
12	C12orf49	cg02568716	117113346	0.0201518	0.000867536
20	TGM3	cg19188359	2312099	-0.029439	0.00086759
10	COMMD3	cg23130651	22604242	-0.0443758	0.000867855
17	LOC284023	cg07428439	7818837	0.0121621	0.000868413
2	CAB39	cg04901763	231577646	-0.0038652	0.000869099
9	ELAVL2	cg00809988	23822255	-0.0203479	0.000870748
16	USP31	cg10006042	23042421	0.0256771	0.000871444
11	BUD13	cg23624725	116147899	-0.0163193	0.000871818
20	ELMO2	cg23653138	45035375	0.00408557	0.000872035
20	C20orf166	cg18321495	61158170	-0.0324777	0.000872257
1	CCDC24	cg20411635	44513715	0.0126106	0.000875216
6	SGK1	cg03400131	134497247	-0.0422833	0.000875406
5	UBLCP1	cg08440934	158689629	-0.0925203	0.000876163
20	C20orf112	cg09576649	31044055	-0.0141191	0.000876759
6	C6orf105	cg14178895	11778902	-0.0318172	0.000876811
10	ZNF33BP1	cg10187894	38015525	-0.100093	0.000877957
7	AHCYL2	cg17483792	129015799	0.00724184	0.000878249
1	RP11-465B22.5	cg24158844	1079561	-0.0271259	0.000880246
22	TRIOBP	cg22615910	38155575	-0.0075324	0.000880284
11	STX3	cg19764973	59525433	0.0270545	0.000880839
6	LST1	cg16167809	31556255	-0.0589038	0.00088158
10	CRTAC1	cg06324373	99734805	0.107076	0.000881627
11	NTM	cg11754374	131707651	0.00662212	0.00088238
17	TRIM65	cg25322211	73892982	0.00538462	0.000882872
19	ZBTB7A	cg00405939	4045108	0.0165486	0.000883215
17	SLFN12L	cg03079366	33787402	-0.0253222	0.000883604
1	C1orf86	cg17412102	2119531	-0.0265725	0.000883788
11	EHF	cg23201812	34771918	-0.0306296	0.000884092
3	PLCL2	cg18422055	16977485	-0.0463389	0.000884243
10	POLL	cg05538387	103348072	0.00498421	0.000889393
16	NAT15	cg21433313	3507492	-0.0272212	0.00088976
8	NCALD	cg27110054	103137274	-0.0238375	0.000889847
21	C21orf130	cg18042632	42520902	0.0839938	0.000890282
6	GRIK2	cg26816707	101842034	-0.0083251	0.000890579
6	RPS6KA2	cg08557970	166856094	-0.0373654	0.00089089
2	PDE11A	cg25954134	178941694	-0.0258407	0.000892495
1	GFI1	cg12876356	92946825	-0.0490945	0.00089462
7	CLEC5A	cg18463686	141646690	-0.0413906	0.000896908
16	BCL7C	cg05386903	30906810	-0.0101609	0.000897652
21	PCNT	cg19139193	47820729	-0.0112532	0.000899174
7	DAGLB	cg17404534	6461991	-0.0547579	0.0008992
8	SNTB1	cg23051091	122001888	-0.0408054	0.00089942
8	ESCO2	cg06556616	27632105	-0.00531118	0.000899778
8	C8orf85	cg01010517	117952708	0.0321092	0.000900291
14	FERMT2	cg14364984	53310508	0.0079372	0.000900984
13	CARKD	cg18001435	111291955	-0.0106867	0.000901572
9	MIR4478	cg14629021	124885378	0.00614088	0.000901601
10	DUSP5	cg16675525	112158529	-0.0447333	0.000902288
11	OMP	cg20864579	76813988	-0.0145741	0.000902597
10	GATA3	cg04213746	8106003	-0.00784225	0.00090395
2	NABP1	cg12737285	192362155	0.0230326	0.000904683
12	SCARB1	cg11118440	125249923	-0.0637327	0.000907184
19	MAP2K2	cg07381549	4091246	-0.00725045	0.000907753
6	PERP	cg16273175	138437260	-0.0123919	0.000907921
3	LOC646903	cg21370966	149771534	-0.0223302	0.000909252
17	MYOCD	cg16126760	12609956	-0.03866	0.000910107
5	MATR3	cg18771857	138609219	-0.00943126	0.000910593
22	SYNGR1	cg17194270	39759992	-0.0818474	0.000910804
19	MUM1	cg08643131	1356150	-0.0518231	0.000911182
16	MT1X	cg05677943	56736034	-0.0309799	0.000911616
16	OTOA	cg01167623	21719790	-0.0120057	0.00091229
17	ABR	cg21950605	1077044	-0.0146303	0.000912524
9	RNF208	cg22425466	140115987	-0.0345543	0.000912788
18	MBP	cg15014449	74688171	0.0102707	0.000915334
2	MIR4785	cg22512663	161122423	-0.0717907	0.000915377
8	MTDH	cg00265490	98655845	-0.00670906	0.000915484
1	MTX1	cg02516288	155177783	-0.0359092	0.000915518
12	BTBD11	cg24671734	107909364	-0.0234902	0.000917354
6	TCF21	cg19324940	134213992	-0.0219676	0.000918085
6	SLC22A2	cg19561774	160679690	-0.0114748	0.000918814
16	ADAD2	cg08897778	84228960	-0.031542	0.000919435
8	BRF2	cg19904653	37707692	-0.120415	0.000919551
16	PABPN1L	cg00056002	88933996	0.0203806	0.000920095
7	KDELR2	cg21246968	6523810	0.00725332	0.000922943
8	TDRP	cg06942649	436813	-0.0487801	0.00092336
8	ANK1	cg19997384	41685595	-0.0821532	0.000923494
17	RAI1	cg19147912	17596386	-0.0223858	0.000924686
11	SPI1	cg15945333	47399213	-0.0302335	0.000925809
10	WDFY4	cg04749316	49893346	-0.0383022	0.000926366
11	OSBPL5	cg12537619	3187923	-0.0305753	0.000931085
4	LETM1	cg13729116	1859262	-0.031637	0.000932272
17	CSNK1D	cg01807946	80205481	-0.0514058	0.000932277
13	RASA3	cg15187223	114770074	-0.0103688	0.000932777
14	ITPK1	cg11170479	93517493	0.00831746	0.000934387
16	GOT2	cg10140957	58768477	-0.0491373	0.000935031
8	LZTS1	cg16479633	20080666	-0.0450189	0.000935033
9	FAM129B	cg03228945	130287882	-0.0229242	0.000936045
12	RARG	cg13937905	53612551	-0.0279374	0.000936105
11	FAM118B	cg13361488	126114136	0.0137207	0.000936848
3	GLYCTK	cg05479130	52316296	-0.0135567	0.000937494
17	MIR4316	cg20158607	75250456	-0.0183343	0.000939257
9	KIAA1539	cg21211866	35111727	-0.00739356	0.000939677
2	KLF11	cg26396370	10194752	-0.0499357	0.000941577
19	NCLN	cg13930790	3186072	0.0133329	0.000942742
10	NDST2	cg24952224	75571601	-0.0198008	0.000943537
15	APBA2	cg16712730	29399274	-0.0289863	0.000943868
12	MGC14436	cg24832041	110207179	-0.0127437	0.000944095
11	PDDC1	cg20824867	778018	-0.0109378	0.000947512
15	SPPL2A	cg22295383	51058014	0.00884022	0.000947547
9	COL15A1	cg20503329	101705792	0.011697	0.000947905
14	EVL	cg02048812	100448920	-0.033059	0.000949238
1	TTC24	cg21010646	156548201	-0.0328514	0.000949874
1	PTPN7	cg09887955	202129854	0.0309181	0.000949991
5	CCDC152	cg18472410	42756786	-0.099437	0.000951702
2	HPCAL1	cg13154104	10443632	-0.0116901	0.000953446
15	ALDH1A3	cg25943719	101421391	-0.0851964	0.000954132
6	HCG22	cg14119792	31021422	-0.060662	0.000954214
7	NRCAM	cg00280235	107797076	-0.0388315	0.000956316
22	MIR3619	cg27338353	46471129	-0.0566499	0.000957069
4	SMARCAD1	cg00507259	95128692	-0.00786859	0.000957881
17	FOXK2	cg15349696	80545434	-0.0465149	0.000958486
2	SNTG2	cg15705865	900218	0.0772415	0.000958637
3	DRD3	cg01845356	113898568	-0.0655186	0.000958887
22	CYP2D7P1	cg26793846	42538988	0.017951	0.000959795
19	EEF2	cg12255298	3976193	-0.0509006	0.000959815
2	DNAJC10	cg24715815	183642235	-0.00903138	0.000960669
16	VPS4A	cg16700650	69344975	0.00528921	0.000962113
8	LOC286186	cg00562430	66475106	-0.101707	0.0009631
17	THRA	cg11512009	38220694	-0.0688618	0.000964621
11	MS4A13	cg03308056	60282790	-0.0139405	0.000965051
17	RPTOR	cg25288455	78700906	-0.0408714	0.000966439
1	C1orf144	cg15553418	16696547	-0.0342879	0.000967008
12	ASCL1	cg14794428	103351436	0.0171054	0.000967157
22	SSTR3	cg09056327	37608037	-0.0169963	0.00096893
1	DUSP10	cg26355502	221916303	-0.00751383	0.000969247
19	ZNF844	cg12210543	12175107	-0.0457134	0.000969526
6	MAP3K7	cg12712415	91296969	-0.0054743	0.000970489
21	RIPPLY3	cg06592890	38376101	0.0150417	0.000971817
17	TBCD	cg04041639	80817577	-0.0360861	0.000975933
3	LRRC2	cg11136751	46608069	-0.0339235	0.000976358
5	PPP2R2B	cg00083993	146133678	0.0249746	0.000976548
1	PQLC2	cg13555004	19641698	-0.0299197	0.000977367
22	PRR5	cg24054871	45073148	-0.0277228	0.000977478
12	NAA25	cg07706687	112547034	-0.0124993	0.000978993
16	NTAN1	cg08371685	15141375	-0.00623444	0.000979516
11	NRXN2	cg25073093	64458129	-0.051931	0.000980216
1	CEP350	cg24865482	180069210	0.0265958	0.000980812
3	SOX14	cg18303437	137228423	-0.0954101	0.000982181
10	MGMT	cg02642891	130610350	-0.0232531	0.000985247
1	SYT6	cg09229169	114592384	-0.0145916	0.000985754
3	PAQR9	cg11381843	142681401	-0.0118753	0.000986954
14	ZDHHC22	cg04267436	77608303	-0.0170042	0.000990019
10	KIAA1274	cg15494405	72238384	-0.010792	0.000990835
5	PPP2R2B	cg03225002	146257653	0.00530661	0.00099167
17	MAPT	cg11489262	43973426	-0.0175341	0.000991753
1	HHIPL2	cg17748184	222639024	-0.00597737	0.00099241
17	FAM20A	cg05147765	66555864	0.0145561	0.000992695
8	TRIB1	cg12058043	126655704	-0.0144446	0.000994565
19	LIN7B	cg03630273	49618499	-0.0597332	0.000995099
17	C17orf51	cg12989767	21496820	-0.0180185	0.000995145
3	PTPRG	cg27314273	61856601	-0.0343675	0.000995913
17	GLOD4	cg14645518	663118	-0.0119742	0.000995989
9	HEMGN	cg14116149	100704083	-0.00889229	0.000996004
3	CCDC52	cg00042409	113232968	-0.0669785	0.000996978
3	RG9MTD1	cg12932813	101280753	-0.0436731	0.00099703
12	GALNT9	cg18843062	132685606	-0.0233061	0.00099706
2	CTLA4	cg08460026	204732474	0.05375	0.00099708
2	SH3BP4	cg02595183	235933204	0.0533822	0.000997534
19	LAIR1	cg21878746	54876728	-0.0429109	0.000997616
6	FKBP5	cg19014730	35635985	-0.045189	0.000998941
16	GINS2	cg08871354	85723489	-0.0101614	0.000999059
11	OR5B21	cg15676988	58281496	-0.0450343	0.00100116
6	TNXB	cg01178040	32078521	-0.0270769	0.00100303
4	KLB	cg06879534	39447437	-0.0105927	0.00100602
15	CHP	cg00597055	41523239	-0.00749581	0.00100624
11	ADAMTS8	cg08182171	130291156	-0.0454072	0.0010069
4	PPP3CA	cg13993764	102269779	-0.0150332	0.00100743
21	S100B	cg18433784	48025155	-0.0139795	0.00100809
6	EPB41L2	cg19712745	131275789	0.0163869	0.00100836
15	C15orf32	cg24363468	93053917	-0.0155268	0.00100841
10	GRID1	cg19438674	88125472	-0.0449438	0.00100861
2	RTN4	cg26161045	55277080	0.00930486	0.00100914
9	PCSK5	cg14198450	78759126	-0.0691265	0.00100921
12	BLOC1S1	cg13558328	56109603	-0.0400623	0.00100952
13	ZIC2	cg16762841	100646453	-0.0430369	0.00100971
15	EDC3	cg22657536	74988951	-0.00826521	0.00100983
11	NRXN2	cg27223758	64491106	0.0064787	0.00100992
22	SHISA8	cg00723041	42304331	-0.0293008	0.0010107
10	NCOA4	cg17620335	51566824	-0.0476941	0.00101137
11	MALAT1	cg12589431	65255266	-0.0249388	0.0010122
12	ANO6	cg18470038	45824505	0.0320948	0.00101235
16	SH2B1	cg00776364	28878700	-0.0101615	0.00101255
15	NTRK3	cg20041152	88795689	-0.0366244	0.00101407
17	ZZEF1	cg06799298	4046348	-0.00482679	0.00101463
14	NUBPL	cg18664076	31996486	-0.00773207	0.00101566
9	FAM69B	cg14221252	139589413	-0.0433545	0.001016
12	IL26	cg01673780	68619593	0.0446843	0.0010166
7	NXPH1	cg13578408	8475484	-0.0328093	0.00101723
8	AZIN1	cg20596543	103794922	0.0132374	0.00101727
2	WDFY1	cg15457217	224780409	-0.0440541	0.0010174
8	ODF1	cg27030081	103573117	-0.00810287	0.00101839
12	BRI3BP	cg07155331	125500511	0.0182578	0.0010189
4	GUCY1A3	cg03719283	156587884	-0.0184254	0.00101891
17	LLGL1	cg15816084	18145003	-0.00685443	0.00101965
19	C19orf29	cg13603510	3626908	0.00705618	0.00102051
2	ZNF804A	cg23241637	185463803	-0.0162715	0.00102077
14	ZFYVE1	cg16578737	73494024	0.00792492	0.00102126
13	ZMYM5	cg26659223	20359861	-0.012392	0.00102212
19	SPC24	cg02272599	11267029	-0.0600338	0.00102383
16	PLLP	cg03573390	57294639	0.0899364	0.0010244
22	PDGFB	cg06544464	39627591	-0.0439604	0.00102505
14	JDP2	cg20972553	75898937	-0.0130822	0.00102686
16	ZDHHC7	cg02142900	85007113	-0.0239183	0.00102703
13	N4BP2L2	cg22534336	33112922	0.00653886	0.00102791
19	APC2	cg12154045	1465556	0.0728441	0.00102884
13	COL4A2	cg05167916	111061859	-0.0804127	0.00102998
10	C10orf26	cg25223634	104536695	-0.0757097	0.00103016
16	ANKS3	cg08872617	4783947	0.00830702	0.00103111
1	ADAMTSL4	cg21157353	150525912	-0.0149334	0.00103161
20	RIN2	cg00009196	19954588	-0.0259721	0.00103297
10	FAM107B	cg13492331	14779377	-0.0495757	0.00103412
11	MACROD1	cg24952936	63880417	-0.0209295	0.00103415
5	MRPL36	cg09038183	1771469	-0.025787	0.00103447
2	CD28	cg15022671	204502198	-0.0234844	0.00103506
11	AP2A2	cg21798544	924646	-0.0365732	0.00103598
11	ADM	cg05149386	10325809	-0.00678879	0.00103616
12	C12orf23	cg06496078	107350075	-0.00689839	0.00103673
9	LCN2	cg22438810	130911792	-0.032704	0.0010371
19	HMG20B	cg07937803	3569036	0.0315387	0.00103792
7	IRF5	cg24126180	128580582	-0.0297531	0.00103932
10	MKI67	cg06295495	129948460	-0.0266959	0.00104048
6	UBE2CBP	cg22743261	83775339	-0.00722226	0.001041
5	FSTL4	cg26827058	132947004	0.0134758	0.0010415
6	GNL1	cg10692140	30496072	-0.0383758	0.00104205
7	COL1A2	cg24406898	94023308	0.0835493	0.00104285
3	COL7A1	cg08977790	48633441	0.0445531	0.00104387
14	SLC7A7	cg02999224	23284559	-0.0407095	0.00104476
12	FICD	cg09475324	108909474	-0.00425778	0.00104543
17	SLC5A10	cg00210016	18919146	-0.0177655	0.00104638
9	C9orf130	cg13800802	98619666	-0.0311372	0.00104742
2	SCN1A	cg23808213	166948291	-0.0808066	0.00104782
17	TAF15	cg11723896	34136427	0.00695469	0.00104824
2	WDR12	cg06721775	203776979	-0.00520115	0.00105028
10	HTR7	cg05762326	92591168	-0.0443616	0.0010509
2	LRRTM4	cg11252801	77748917	0.0541208	0.00105302
5	CXXC5	cg03992638	139037323	-0.0222928	0.00105406
4	MIR4274	cg14609568	7186138	0.0191939	0.00105485
4	MAP9	cg10467997	156296145	0.0104757	0.00105534
6	LYRM4	cg21459266	5110727	-0.0200502	0.00105646
16	IRF8	cg16701852	85983741	-0.0164119	0.00105802
3	C3orf23	cg04385523	44381576	0.0234565	0.00105826
9	C9orf129	cg14143519	96080793	-0.04398	0.00105831
3	MIR138-1	cg12580752	44038869	-0.0129728	0.00105839
2	SPEG	cg11025743	220304438	-0.0379989	0.00105931
11	CRYAB	cg13084335	111782670	-0.0531335	0.00106111
1	MXRA8	cg21118819	1287259	0.103232	0.00106151
16	SPIRE2	cg27130406	89901659	-0.0190999	0.00106338
6	STK19	cg00620476	31938176	-0.0156398	0.00106345
17	CBX2	cg15966315	77751636	0.0227745	0.00106465
2	LTBP1	cg13652008	33359356	-0.0306026	0.00106649
1	SH2D2A	cg05628567	156783944	-0.00593828	0.00106654
3	LPP	cg23493553	188055123	-0.0157787	0.00106793
17	ALDH3A1	cg27329371	19651940	-0.0813247	0.00107051
1	HCN3	cg12033273	155247785	-0.018253	0.00107133
5	SQSTM1	cg01152073	179246575	-0.0245913	0.00107141
14	DCAF5	cg18926797	69523229	-0.0432088	0.00107166
16	CX3CL1	cg26644853	57406257	0.0736421	0.00107266
4	SPCS3	cg27627821	177347632	0.0683416	0.00107525
8	MIR124-1	cg23158754	9766135	-0.0494025	0.00107589
2	TRMT61B	cg20502294	29089454	-0.0135302	0.00107622
7	CYTH3	cg05986052	6212576	-0.0237754	0.00107641
17	PRKCA	cg18950779	64685057	0.0224449	0.00107695
1	PLA2G2F	cg24514073	20475234	-0.0287581	0.00108003
22	LGALS2	cg19360907	37977445	-0.0337172	0.00108008
11	DGKZ	cg00530720	46368045	-0.0235134	0.00108152
2	GULP1	cg02464901	188851274	0.0146111	0.00108161
1	C1orf61	cg02202305	156405368	-0.0171183	0.00108193
3	RFT1	cg21627574	53164588	0.00423498	0.00108239
20	PRIC285	cg01190666	62204908	-0.0486867	0.00108252
1	ZMYM1	cg06060497	35569491	-0.0139653	0.00108296
17	NSF	cg19876689	44799518	-0.0255186	0.00108306
7	ARMC10	cg06615659	102716002	0.00960854	0.00108324
15	CLPX	cg04718342	65478018	-0.0118566	0.00108456
12	PTPRO	cg16746770	15580907	-0.0379006	0.00108474
6	PHACTR1	cg03951877	13120250	-0.0568397	0.00108482
7	C7orf50	cg26303934	1067972	-0.00983326	0.00108579
19	FUT3	cg05306773	5851616	-0.0186148	0.00108736
10	CDK1	cg02254605	62169668	-0.0186849	0.00108962
2	NOL10	cg26209899	10787016	0.0101572	0.00109031
17	NPLOC4	cg03797705	79604227	-0.00847219	0.00109167
1	C1QC	cg00136477	22970339	-0.0540296	0.00109254
9	CCBL1	cg14112570	131644312	0.00507393	0.00109425
5	FAM53C	cg19870978	137673245	-0.02409	0.00109449
9	NOTCH1	cg03152353	139417194	-0.0378479	0.00109472
11	INCENP	cg15940128	61897512	-0.0114023	0.00109666
2	CLHC1	cg02862885	55327371	-0.0556812	0.00109678
19	ZBTB7A	cg27301596	4054762	-0.0105411	0.00109681
3	XXYLT1	cg04252203	194696866	-0.0329246	0.00109821
1	SEMA4A	cg19372602	156116207	-0.0469105	0.0010993
9	PIP5KL1	cg10082841	130689321	-0.026931	0.00109962
17	C17orf53	cg08875884	42218908	-0.0744022	0.00110023
9	TTF1	cg13866795	135283313	0.0223416	0.00110051
16	IRX3	cg17536114	54321260	-0.0305417	0.00110089
2	KCNE4	cg04936009	223846845	-0.0497159	0.0011025
1	MORN1	cg09129839	2304315	-0.0277234	0.00110458
12	PHLDA1	cg23828422	76308784	0.0237398	0.00110471
2	PTMA	cg14387532	232571819	0.010008	0.00110598
19	ZNF784	cg00766729	56136136	-0.00501134	0.00110626
1	ZNF238	cg19698993	244213616	-0.0393554	0.00110675
7	INTS1	cg05862885	1513215	-0.0322454	0.00110901
7	GARS	cg00940212	30633751	-0.00741374	0.00110993
1	RUNX3	cg14645650	25228801	-0.0239716	0.00111069
17	NTN1	cg25602921	8924763	0.00531501	0.00111237
6	TNXB	cg04172115	32053728	-0.0269338	0.00111412
11	CEP164	cg06594849	117198438	0.00584426	0.00111537
2	TTC30A	cg11115143	178483956	-0.0280476	0.00111744
12	ARID2	cg00035453	46122355	-0.00880801	0.00111778
12	ABCB9	cg19766033	123444094	-0.016456	0.00111819
14	BTBD7	cg24044426	93699254	-0.0299332	0.00111838
2	YY1P2	cg07336099	140029691	0.0740927	0.0011207
16	CES8	cg04984521	67037801	-0.00923188	0.00112103
13	SLC25A30	cg09451188	45989144	-0.0559812	0.0011218
22	RASD2	cg02066925	35936722	-0.0152836	0.00112228
19	EXOC3L2	cg21631754	45737485	0.00850246	0.00112529
12	NT5DC3	cg08346232	104235326	-0.00818158	0.00112624
2	MERTK	cg06682024	112664134	-0.0378076	0.00112854
5	PRLR	cg04977602	35230728	-0.0493041	0.00113019
1	RPRD2	cg06888415	150336129	-0.00662971	0.00113147
2	C2orf77	cg24681695	170550946	-0.00387179	0.00113268
6	COL9A1	cg00440217	71012765	0.0761257	0.00113392
3	TPRA1	cg22506343	127173672	-0.0219346	0.00113469
1	DRAM2	cg27234129	111683960	-0.0585964	0.00113651
6	GABBR1	cg25635805	29581054	-0.0137614	0.0011379
6	PLAGL1	cg18316621	144283348	-0.0183926	0.00113796
17	ABR	cg14236443	943270	-0.0424177	0.00113889
12	WDR51B	cg22858966	89919202	0.0120959	0.00113908
1	DNAJC6	cg00978505	65728475	-0.0192596	0.0011394
1	PRDM16	cg12408250	3121727	-0.0195712	0.0011397
1	CNTN2	cg11251293	205025861	-0.0139734	0.00113981
16	TCF25	cg05559410	89960184	-0.0116029	0.00113997
1	DNTTIP2	cg15589930	94344944	0.00598683	0.00114003
4	KIAA1530	cg20092199	1342459	-0.05154	0.00114005
2	SNORD82	cg13666267	232317487	-0.0481117	0.00114055
17	SLFN12L	cg24895173	33825374	-0.0339561	0.00114088
17	NTN1	cg10612452	9019086	-0.108039	0.00114102
13	SOX21	cg14714404	95364333	0.0210229	0.00114146
12	C12orf23	cg21744360	107297296	-0.0628947	0.00114171
4	GAB1	cg06855485	144303008	-0.0547619	0.0011422
1	CABC1	cg11847933	227130394	-0.0431642	0.00114301
3	MME	cg14750844	154797592	-0.009432	0.0011441
12	TCTN2	cg10921983	124155712	0.0147862	0.00114452
17	C17orf101	cg06119016	80373277	-0.0303396	0.00114579
2	EFR3B	cg00483217	25321917	-0.0339056	0.00114597
5	THBS4	cg26286839	79378955	0.0728981	0.00114641
3	ZBTB47	cg06089497	42696574	-0.0257021	0.00114724
6	OGFRL1	cg08636385	71816668	-0.0184122	0.00114728
1	BRINP2	cg05160879	177322878	-0.0575677	0.00114728
7	AKR1B1	cg08167706	134144106	-0.0144885	0.00114751
4	KIT	cg23370536	55523824	-0.0137303	0.00114762
11	TP53I11	cg03394700	44965885	-0.0127853	0.00114811
7	MIR129-1	cg16248756	127795594	-0.032882	0.00114858
14	LINC00221	cg23453435	107253290	-0.0208082	0.0011492
20	ZGPAT	cg02296167	62363890	-0.0148293	0.00114979
10	TBC1D12	cg27587826	96166801	0.0323762	0.00114997
11	TRIM29	cg10628015	119957478	-0.0122294	0.00115032
16	RGS11	cg08735550	318900	-0.0387222	0.00115145
4	SNHG8	cg16127286	119199871	0.00573665	0.00115318
7	TRIM56	cg27092935	100744067	-0.0292485	0.00115553
2	CHN1	cg10508185	175796500	-0.022315	0.00115643
5	FAM173B	cg09135347	10139180	-0.0119339	0.0011569
1	ACOT7	cg13209388	6355060	0.0416203	0.0011571
1	RORC	cg18149207	151805634	-0.0307345	0.00115763
2	BOK	cg03558769	242497595	-0.0925684	0.00115853
17	AXIN2	cg08005093	63532898	0.0182986	0.00115915
17	ETV4	cg16609818	41622807	-0.0129841	0.00116028
11	FADD	cg02307586	70048921	0.0889695	0.00116122
3	CMC1	cg13679679	28282245	-0.064113	0.0011616
6	HGC6.3	cg16301975	168394160	0.106758	0.00116216
8	BOP1	cg08280159	145504568	-0.0131821	0.0011636
4	NAF1	cg12527110	163907607	-0.102487	0.00116386
11	SUV420H1	cg26812728	67980797	-0.00920457	0.00116461
12	MMP17	cg04468671	132337407	-0.0305645	0.00116495
6	LOC285830	cg00346247	29716851	-0.00521782	0.00116524
6	RREB1	cg19366652	7107940	0.00650785	0.00116735
20	C20orf118	cg19448292	35504064	0.0357831	0.00116846
12	PRR4	cg09600247	11140560	0.0122545	0.00116892
5	RUFY1	cg16310579	178808980	0.0131479	0.00116987
4	LARP7	cg13333087	113558068	-0.0104698	0.00117065
19	UBXN6	cg21720385	4455239	0.0195077	0.00117084
17	TMEM132E	cg06494185	32992623	-0.0444182	0.00117109
12	RASSF3	cg15689991	65019329	-0.0306255	0.00117113
6	SIM1	cg19884950	100882035	-0.117675	0.00117163
1	C1orf55	cg20432200	226187245	0.0151473	0.00117294
16	CBFA2T3	cg05579598	88989069	-0.0390047	0.00117334
8	C8orf74	cg11419025	10558000	-0.0327418	0.00117651
16	GSE1	cg01431873	85543657	0.0211661	0.00117676
13	MIR4305	cg00026919	40226031	-0.0128664	0.00117684
2	ITM2C	cg04293526	231730788	-0.0220319	0.00117743
2	RAB3GAP1	cg20072241	135809718	0.00659412	0.00117753
19	FBXL12	cg14611774	9929570	0.0137783	0.00117816
11	B3GAT1	cg24391854	134254690	-0.0345146	0.00117822
17	SNORA21	cg12247247	37009861	-0.0176712	0.00117837
8	TRAPPC9	cg09377531	141046469	0.0428764	0.00118237
1	C1orf228	cg26246947	45191110	-0.0304197	0.00118258
14	COCH	cg26107597	31343283	-0.0523837	0.00118357
20	C20orf118	cg09241885	35504371	0.0351347	0.00118372
3	PCOLCE2	cg01537713	142606818	-0.0473253	0.00118376
4	PPP3CA	cg05571448	102227740	-0.0655861	0.00118382
12	PARP11	cg27456769	3979720	-0.0376822	0.0011849
3	SENP7	cg20575173	101228308	0.0528877	0.00118837
8	UBR5	cg05143954	103424275	-0.0182097	0.00118861
3	SETD5	cg04398603	9439238	-0.00715838	0.00118986
5	TRIM36	cg03708188	114514097	0.0177216	0.00119094
1	CATSPER4	cg02171825	26517586	0.0189836	0.00119155
19	RPL28	cg15486183	55902100	0.0254943	0.00119233
15	ANPEP	cg23161492	90357202	-0.0548073	0.00119285
3	CCDC48	cg20230732	128721448	-0.0524671	0.0011932
21	KRTAP10-6	cg19821361	46012520	-0.116871	0.00119345
5	SLCO6A1	cg11173822	101925501	0.0209815	0.00119601
15	FAM174B	cg18252731	93198700	0.0148542	0.00119747
3	GBE1	cg04989674	81811125	-0.0116019	0.00119775
6	LINC01012	cg22790005	27657814	0.0160482	0.00119903
14	MEG8	cg10772372	101360103	-0.0161049	0.00119957
17	LEPREL4	cg25673591	39945814	-0.052021	0.00119967
15	LINC00925	cg04181528	89943836	-0.0385009	0.00119995
1	ZNF672	cg19625216	249132108	-0.00679724	0.00120008
10	ANXA2P3	cg26567163	66268067	-0.0201157	0.00120082
8	ERICH1	cg21352158	832917	0.112912	0.00120153
5	PWWP2A	cg03617054	159547159	-0.0871595	0.00120167
5	FAM172A	cg24803912	93077405	-0.0072089	0.00120237
5	CDK7	cg26166102	68527324	-0.0108461	0.00120271
11	NUMA1	cg13048008	71725340	-0.0244089	0.00120442
1	FH	cg06951363	241683161	-0.00664231	0.00120451
6	T	cg01191157	166526789	-0.0386774	0.00120488
6	SCAND3	cg20954960	28602854	-0.00775046	0.00120558
1	DFFB	cg03808734	3772978	-0.0473633	0.00120577
7	TRA2A	cg08636536	23571816	-0.00525564	0.00120586
17	DHX58	cg08577293	40253614	0.0531875	0.00120595
8	MIR124-1	cg24185864	9762057	-0.0367238	0.00120651
11	ZW10	cg05901534	113644554	-0.00393095	0.00120731
4	TMEM33	cg04016546	41937182	0.00921517	0.00120787
8	MYOM2	cg04009784	2096275	-0.00797631	0.0012079
10	FAM24B-CUZD1	cg02613370	124578366	0.0661988	0.00120798
1	NCDN	cg11214942	36031650	-0.0143861	0.00120848
16	SPIRE2	cg06645120	89888817	0.00888609	0.00120923
15	MYO1E	cg07503408	59496592	0.0131375	0.00120925
1	DARC	cg23018689	159173540	-0.0364181	0.00120993
4	SFRP2	cg13357229	154711171	-0.0511969	0.00121029
12	ERC1	cg05529922	1466280	-0.0101749	0.00121181
10	MAP3K8	cg23607033	30723892	-0.0209741	0.00121233
17	FOXN1	cg08652245	26833078	-0.0252637	0.00121287
4	LAP3	cg27347728	17578864	0.0100601	0.0012136
12	CACNA1C	cg16303353	2393684	-0.0302003	0.00121553
1	PCNXL2	cg16371229	233248845	-0.0197378	0.00121556
8	TSTA3	cg16391745	144696329	-0.0169343	0.0012159
6	ZC3H12D	cg09678939	149806081	-0.0659072	0.00121595
2	CCDC150	cg16164923	197504013	-0.0727941	0.00121669
17	CDRT15L2	cg08896042	20458986	-0.0401246	0.00121757
3	H1FX-AS1	cg07462198	129029640	-0.0124419	0.00121781
16	UNKL	cg23103675	1440688	-0.0075083	0.00121795
1	TTLL10	cg08844387	1114172	-0.0152218	0.00121798
2	MIR4778	cg03819089	66298217	-0.0107248	0.00121826
8	HEATR7A	cg22341273	145234727	-0.0157243	0.00121979
1	ARID4B	cg00663739	235489969	-0.00720489	0.00122034
2	TRAF3IP1	cg01950511	239289051	-0.0456462	0.00122051
10	LINC00856	cg26883033	80027004	-0.0346486	0.00122055
2	NGEF	cg16116752	233831578	-0.0258896	0.00122095
1	BLZF1	cg24855730	169337271	-0.0097475	0.00122181
5	VCAN	cg04223006	82845599	-0.0783689	0.00122251
6	EGFL8	cg06974409	32134323	-0.0159011	0.00122348
10	LINC00856	cg11510931	79996622	-0.0411597	0.00122492
17	KIAA1267	cg19832721	44249866	-0.0419145	0.00122552
15	FBXL22	cg10104482	63893137	0.004131	0.00122586
6	F13A1	cg01634141	6321052	-0.0217042	0.00122629
3	RASA2	cg04444195	141205649	-0.00444936	0.00122764
19	SHC2	cg23184638	419123	-0.0151745	0.00122778
15	LINS	cg23719534	101099284	-0.0146218	0.00122791
9	STRBP	cg14186304	126031747	-0.0572604	0.00122865
14	FBXO34	cg07489121	55747523	0.0365932	0.00123131
10	PIK3AP1	cg27215768	98425148	0.0224814	0.00123203
9	SOHLH1	cg13769916	138586311	-0.0427155	0.00123441
9	CIZ1	cg09976142	130955436	0.202704	0.00123555
17	RPTOR	cg18091083	78819092	0.107178	0.00123575
12	C12orf53	cg12051956	6807082	-0.0528661	0.00123658
17	SMYD4	cg16616918	1686627	-0.0989777	0.00123681
14	ASB2	cg20902353	94425114	-0.0318342	0.00123748
1	AHDC1	cg06381964	27929092	-0.0169201	0.00123807
3	TMCC1	cg12196294	129575053	-0.0404817	0.0012381
3	MIR570	cg06277638	195424838	-0.0379251	0.0012382
2	NBAS	cg15068487	15701235	-0.0072887	0.00123833
1	LOC728989	cg22770479	146522554	-0.0208886	0.00123847
2	C2orf65	cg14012686	74785750	-0.0366077	0.00123906
1	C1orf38	cg09579933	28198451	-0.012435	0.00123972
17	MED13	cg04178407	60050099	-0.0183313	0.00124007
11	GAL	cg05589396	68384193	-0.0142223	0.00124024
1	LOC646627	cg10402995	248903325	-0.0422056	0.00124031
9	EXD3	cg13985979	140297969	0.0100143	0.00124037
6	MRPS18B	cg12648600	30585819	0.0145298	0.00124093
19	MIR330	cg18515250	46142930	-0.0515853	0.00124255
3	OPA1	cg23144852	193405999	0.0276542	0.00124361
14	ACTN1	cg01707795	69341738	-0.0381091	0.001244
7	C7orf51	cg27355354	100081519	-0.00655823	0.00124653
9	LCN2	cg13518265	130910662	-0.0488629	0.00124711
7	IRF5	cg05904013	128579933	-0.0271763	0.00124767
11	PDDC1	cg09400332	777898	-0.0138081	0.00124774
17	TMUB2	cg24615044	42264691	-0.00370035	0.00124837
7	CUL1	cg17761410	148429722	-0.0156706	0.00124954
2	EMILIN1	cg02971253	27304052	-0.0303739	0.00125022
14	MEG8	cg18538961	101363192	-0.0641	0.00125033
12	STX2	cg01102270	131201112	-0.0132362	0.00125179
8	FAM167A	cg01383082	11323474	-0.0656315	0.00125241
15	RPAP1	cg08196090	41836511	0.00967766	0.00125291
2	SMYD1	cg00666842	88366145	-0.0161454	0.00125297
7	PTPRN2	cg05433557	158325024	-0.047162	0.00125333
1	KIAA1026	cg22507756	14927851	0.119854	0.00125391
9	C8G	cg14410072	139838381	0.0203992	0.00125534
4	SMIM20	cg16847428	26095438	-0.0538105	0.00125586
2	PKI55	cg25364972	217075573	-0.0484061	0.00125651
15	OCA2	cg16654595	28339873	0.0149811	0.0012568
[truncated: 400,512+ more rows]
